# Supplementary material for: Genomic Analysis Reveals That Isolation Temperature on Selective Media Introduces Genetic Variation in Campylobacter jejuni from Bovine Feces
Source: Pathogens. 2022 Jun 12;11(6):678. doi: 10.3390/pathogens11060678 (PMC9229866; doi:10.3390/pathogens11060678)
Supplement: Supplementary file 1 [file pathogens-11-00678-s001.zip]

Archive with 1 entries (1 files):
- pathogens-1727929-supplementary.xlsx
