# Supplementary material for: Genomic Analysis Reveals That Isolation Temperature on Selective Media Introduces Genetic Variation in Campylobacter jejuni from Bovine Feces
Source: Pathogens. 2022 Jun 12;11(6):678. doi: 10.3390/pathogens11060678 (PMC9229866; doi:10.3390/pathogens11060678)
Supplement: Supplementary file 1 [file pathogens-11-00678-s001.zip › pathogens-1727929-supplementary.xlsx]

## Sheet: Table S1
	Table S1. Whole genome sequencing (WGS) information of C. jejuni strains investigated in this study
	Row	Isolate	Farm	Incubation temperature (°C )	Treatment	Time related with treatment	AMR	ST;CC	Sample date	Isolate identifiers	Pathogen detection accession	NCBI accession	Sequence Read Archive Run number	Biosample	Assembly	Number of reads, CLC	Average read length (bp), CLC	Mean sequence size (bp), RAST	Sequence size (bp), QUAST	Number of contigs, QUAST	N50, QUAST	L50, QUAST
	1	N4-0h-37-A	X	37	CHCL	pre 0h	PS	21;21	6.24, 2016	13C CVM 45376 SRS8893425	PDT001064066.1	SRX10807316	SRR14456537	SAMN19009712	GCA_018801485.1	865504	243.64	31437.8	1729077	55	106652	6
	2	N6-0h-37-A	X	37	CHCL	pre 0h	PS	21;21	6.29, 2016	17C CVM 45380 SRS8893430	PDT001064062.1	SRX10807320	SRR14456533	SAMN19009716	GCA_018801465.1	999766	239.41	59472.9	1724714	29	134703	3
	3	N4-48h-37-C	X	37	CHCL	post 48h	PS	21;21	6.26, 2016	14C CVM 45377 SRS8893427	PDT001064065.1	SRX10807317	SRR14456536	SAMN19009713	GCA_018802085.1	577394	253.62	37500.9	1725042	46	107774	6
	4	D3-5d-42-A	X	42	CCFA	post 5d	TK	21;21*	5.23, 2016	11C CVM 45374 SRS8893424	PDT001064068.1	SRX10807314	SRR14456539	SAMN19009710	GCA_018801445.1	824376	246.97	30299	1727041	57	107749	6
	5	N6-13d-37-A'	X	37	CHCL	post 13d	PS	21;21*	7.12, 2016	18C CVM 45381 SRS8893431	PDT001064061.1	SRX10807321	SRR14456532	SAMN19009717	GCA_018801525.1	823948	244.09	33862.9	1727008	51	91967	7
	6	D3-0h-37-A	X	37	CCFA	pre 0h	TK	8221;61	5.18, 2016	7C CVM 45370 SRS8893461	PDT001064031.1	SRX10807351	SRR14456502	SAMN19009706	GCA_018802045.1	981484	232.4	54549.3	1691028	31	185027	3
	7	D3-0h-42-A	X	42	CCFA	pre 0h	TK	8221;61	5.18, 2016	9C CVM 45372 SRS8893463	PDT001064029.1	SRX10807353	SRR14456500	SAMN19009708	GCA_018802125.1	543302	248.2	8795	1715030	195	82932	9
	8	N5-0h-37-A	X	37	CHCL	pre 0h	TK	8221;61	6.29, 2016	15C CVM 45378 SRS8893428	PDT001064064.1	SRX10807318	SRR14456535	SAMN19009714	GCA_018801285.1	787076	236.36	58252.3	1689317	29	107480	5
	9	D3-72h-42-A	X	42	CCFA	post 72h	TK	8221;61	5.21, 2016	10C CVM 45373 SRS8893464	PDT001064028.1	SRX10807354	SRR14456499	SAMN19009709	GCA_018802065.1	999770	242.48	34023.6	1701182	50	185226	3
	10	D3-5d-37-A	X	37	CCFA	post 5d	TK	8221;61	5.23, 2016	8C CVM 45371 SRS8893462	PDT001064030.1	SRX10807352	SRR14456501	SAMN19009707	GCA_018802145.1	350280	237.45	45724.8	1691817	37	110860	5
	11	N5-5d-37-B	X	37	CHCL	post 5d	TK	8221;61	7.4, 2016	16C CVM 45379 SRS8893429	PDT001064063.1	SRX10807319	SRR14456534	SAMN19009715	GCA_018801265.1	323768	240.56	30711.2	1689116	55	70661	8
	12	D3-14d-42-A	X	42	CCFA	post 14d	TK	8221;61	6.2, 2016	12C CVM 45375 SRS8893426	PDT001064067.1	SRX10807315	SRR14456538	SAMN19009711	GCA_018801425.1	975818	243.36	43408.5	1692931	39	163755	4
	13	D2-0h-37-D*	X	37	CCFA	pre 0h	TK	8567;21	5.18, 2016	1C CVM 45364 SRS8893422	PDT001064070.1	SRX10807312	SRR14456541	SAMN19009700	GCA_018801405.1	824216	245.6	55518.3	1721067	31	180919	3
	14	D2-0h-42-A*	X	42	CCFA	pre 0h	TK	8567;21	5.18, 2016	4C CVM 45367 SRS8893445	PDT001064047.1	SRX10807335	SRR14456518	SAMN19009703	GCA_018801805.1	661014	244.3	42988.2	1719530	40	129441	5
	15	D2-72h-37-A*	X	37	CCFA	post 72h	TK	8567;21	5.21, 2016	2C CVM 45365 SRS8893423	PDT001064069.1	SRX10807313	SRR14456540	SAMN19009701	GCA_018801365.1	583234	239.3	63682.7	1719433	27	288016	3
	16	D2-72h-42-C*	X	42	CCFA	post 72h	TK	8567;21	5.21, 2016	5C CVM 45368 SRS8893456	PDT001064036.1	SRX10807346	SRR14456507	SAMN19009704	GCA_018801965.1	946322	218.2	40898.7	1717747	42	114516	6
	17	D2-7d-37-A*	X	37	CCFA	post 7d	TK	8567;21	5.25, 2016	3C CVM 45366 SRS8893434	PDT001064058.1	SRX10807324	SRR14456529	SAMN19009702	GCA_018801625.1	999714	240.9	47760.4	1719375	36	148223	5
	18	D2-7d-42-A'*	X	42	CCFA	post 7d	TK	8567;21*	5.25, 2016	6C CVM 45369 SRS8893460	PDT001064032.1	SRX10807350	SRR14456503	SAMN19009705	GCA_018802025.1	999570	202.7	44205.6	1724018	39	148296	4
	Mean	\	\	\	\	\	\	\	\	\	\	\	\	\	\	781475	238.863	42394	1.71247e+06	49.3889	136900	5.05556
	Median	\	\	\	\	\	\	\	\	\	\	\	\	\	\	824296	241.69	43198.3	1719404	39.5	121978	5
	Note: \: not applicable.
	Bold: two paired strains of ST8221 from a fecal sample of steer D3; Bold *: six paired strains of ST8567 from three different fecal samples of steer D2.
	* MLST was determined in silico upon analysis of WGS data.
	Isolate name: using D2-0h-37-D as an example, this means steer D2 at 0 h, upon isolation at 37°C, and purification of single colony ("D") from the mCCDA plate.
	The pre-CCFA treatment time point was 0 h. Remaining time points were post-treatment.
	All statistics for stringent assemblies from QUAST are based on contigs of size no less than 500 bp.

## Sheet: Table S2.cgMLST.paired ST8221
	Table S2. Complete output of cg/wgMLST analysis
				Allele
	Row	Locus	Product	D3-0h-37-A	D3-0h-42-A
	1	CAMP0028	Putative single-stranded-DNA-specific exonuclease (K07462)	10	new#1
	2	CAMP0144	Conserved hypothetical protein Cj0156c (K09761)	39	1
	3	CAMP0146	Putative haem-binding lipoprotein	new#1	3
	4	CAMP0341	Putative periplasmic protein	3	new#1
	5	CAMP0342	Putative AAA family ATPase	6	new#1
	6	CAMP0480	Putative membrane protein	12	new#1
	7	CAMP0545	Putative integral membrane protein	new#2	new#1
	8	CAMP0593	NOL1/NOP2/sun family protein	3	new#1
	9	CAMP0635	Acetate kinase (K00925)	31	new#1
	10	CAMP0743	Small hydrophobic protein	11	new#1
	11	CAMP0912	Putative membrane protein	1	new#1
	12	CAMP0926	Putative integral membrane protein	12	new#1
	13	CAMP1128	HD/KH domain containing protein (K18682)	35	new#1
	14	CAMP1438	Putative anion-uptake ABC-transport system ATP-binding protein (K06857)	2	new#1
	15	CAMP1461	Paralysed flagellum protein	9	new#1
	16	CAMP1462	NADH dehydrogenase I chain N (K00343)	6	new#1
	17	CAMP1504	Putative two-component regulator	10	new#1
	18	CAMP1542	Putative ABC transport system permease (K02066)	13	new#1
	19	CAMP1605	Hypothetical protein Cj1712	14	new#1
	20	CAMP0074	Uracil-DNA glycosylase (K03648)	6	I
	21	CAMP0289	Hypothetical protein Cj0323	I	new#1
	22	CAMP0362	Hypothetical protein Cj0397c	9	I
	23	CAMP0489	Putative periplasmic protein	new#1	I
	24	CAMP0772	Conserved hypothetical protein Cj0837c (K01772)	1	I
	25	CAMP0805	Very hypothetical protein Cj0877c	1	I
	26	CAMP0840	CiaB protein	new#1	I
	27	CAMP0927	Putative periplasmic protein	8	I
	28	CAMP1641	Pesudogene (type II protein secretion system F protein)	I	13
	29	CAMP0039	Hypothetical protein Cj0040	new#1	new#1
	30	CAMP0045	tRNA (5-methylaminomethyl-2-thiouridylate)-methyltransferase (K00566)	new#1	new#1
	31	CAMP0071	Cytochrome bd oxidase subunit I (K00425)	new#1	new#1
	32	CAMP0173	Phosphoribosylglycinamide formyltransferase (K11175)	new#1	new#1
	33	CAMP0183	Dihydrodipicolinate reductase (K00215)	new#1	new#1
	34	CAMP0325	Phosphoglucosamine mutase (K03431)	new#1	new#1
	35	CAMP0440	DNA-directed RNA polymerase beta chain (K03043)	new#1	new#1
	36	CAMP0458	Conserved hypothetical protein Cj0496 (K06940)	new#1	new#1
	37	CAMP0481	Putative Na+/Pi cotransporter protein	new#1	new#1
	38	CAMP0482	Putative membrane protein	new#1	new#1
	39	CAMP0519	Putative MATE family transport protein	new#1	new#1
	40	CAMP0562	Putative polyphosphate kinase	new#1	new#1
	41	CAMP0595	Inorganic pyrophosphatase (K01507)	new#1	new#1
	42	CAMP0620	ABC-transporter ATP-binding protein (K06861)	new#1	new#1
	43	CAMP0649	Hypothetical protein Cj0703	new#1	new#1
	44	CAMP0654	Putative ribosomal pseudouridine synthase (K06180)	new#1	new#1
	45	CAMP0695	Hypothetical protein Cj0760	new#1	new#1
	46	CAMP0700	Histidyl-tRNA synthetase (K01892)	new#1	new#1
	47	CAMP0762	tRNA pseudouridine synthase (K06173)	new#1	new#1
	48	CAMP0769	Ankyrin repeat-containing putative periplasmic protein (K06867)	new#1	new#1
	49	CAMP0807	Putative periplasmic protein	new#1	new#1
	50	CAMP0831	Putative RNA methylase (K03216)	new#1	new#1
	51	CAMP0863	Putative integral membrane protein (K07088)	new#1	new#1
	52	CAMP0933	Queuine tRNA-ribosyltransferase (K00773)	new#1	new#1
	53	CAMP1018	Putative transmembrane transport protein (K07862)	new#1	new#1
	54	CAMP1037	Membrane bound zinc metallopeptidase (K03798)	new#1	new#1
	55	CAMP1157	Pyridoxal phosphate biosynthetic protein (K03474)	new#1	new#1
	56	CAMP1175	Putative membrane protein	new#1	new#1
	57	CAMP1187	Putative FAD dependent oxidoreductase (K15461)	new#1	new#1
	58	CAMP1188	N-acetylmuramoyl-L-alanine amidase (K01448)	new#1	new#1
	59	CAMP1214	Hypothetical protein Cj1296	new#1	new#1
	60	CAMP1225	Putative amino acid activating enzyme	new#1	new#1
	61	CAMP1306	Putative cystathionine beta-lyase (K01760)	new#1	new#1
	62	CAMP1310	Putative Ni/Fe-hydrogenase small subunit (K05927)	new#1	new#1
	63	CAMP1410	Putative proline dehydrogenase/delta-1-pyrroline-5-carboxylate dehydrogenase (K13821)	new#1	new#1
	64	CAMP1457	Putative transcriptional regulator	new#1	new#1
	65	CAMP1515	Alpha-ketoglutarate permease (K03761)	new#1	new#1
	66	CAMP1518	Riboflavin-specific deaminase/reductase (K11752)	new#1	new#1
	67	CAMP1523	Hypothetical protein Cj1627c	new#1	new#1
	68	CAMP1576	Citrate synthase (K01647)	new#1	new#1
	69	CAMP1580	Putative efflux protein	new#1	new#1
	70	CAMP1614	Putative outer membrane protein	new#1	new#1
	71	CAMP1621	Small hydrophobic protein	new#1	new#1
	72	CAMP1638	Pseudogene (putative glycerol-3-phosphate transporter)	new#1	new#1
	73	CAMP0001	Chromosomal replication initiator protein (K02313)	13	13
	74	CAMP0002	DNA polymerase III, beta chain (K02338)	13	13
	75	CAMP0003	DNA gyrase subunit B (K02470)	14	14
	76	CAMP0006	Putative Na+/H+ antiporter family protein (K07084)	14	14
	77	CAMP0007	Glutamate synthase (NADPH) large subunit (K00265)	14	14
	78	CAMP0009	Glutamate synthase (NADPH) small subunit (K00266)	12	12
	79	CAMP0010	Ribonuclease HII (K03470)	13	13
	80	CAMP0012	Non-haem iron protein	14	14
	81	CAMP0013	Dihydroxy-acid dehydratase (K01687)	11	11
	82	CAMP0015	Hypothetical protein Cj0015c (K07023)	39	39
	83	CAMP0016	Putative transcriptional regulatory protein (K06920)	22	22
	84	CAMP0017	Disulphide bond formation protein	42	42
	85	CAMP0018	Disulphide bond formation protein	1	1
	86	CAMP0021	Putative fumarylacetoacetate (FAA) hydrolase family protein	2	2
	87	CAMP0022	Putative ribosomal pseudouridine synthase (K06180)	13	13
	88	CAMP0023	Adenylosuccinate lyase (K01756)	13	13
	89	CAMP0024	Ribonucleoside-diphosphate reductase alpha chain (K00525)	14	14
	90	CAMP0025	Putative sodium:dicarboxylate family transmembrane symporter (K06956)	13	13
	91	CAMP0026	Thymidylate synthase (K03465)	13	13
	92	CAMP0027	CTP synthase (K01937)	14	14
	93	CAMP0029	Cytoplasmic L-asparaginase (K01424)	14	14
	94	CAMP0031	Putative type IIS restriction/modification enzyme	3	3
	95	CAMP0033	Putative periplasmic protein (K09797)	10	10
	96	CAMP0034	Putative efflux protein (K07552)	64	64
	97	CAMP0035	Hypothetical protein Cj0036	14	14
	98	CAMP0037	Putative poly(A) polymerase family protein	9	9
	99	CAMP0038	GTP-binding protein TypA homolog (K06207)	13	13
	100	CAMP0041	Putative flagellar hook assembly protein (K02389)	3	3
	101	CAMP0042	Flagellar hook protein (K02390)	2	2
	102	CAMP0043	Hypothetical protein Cj0044c	25	25
	103	CAMP0046	Putative lysine decarboxylase family protein (K06966)	12	12
	104	CAMP0051	Putative flagellar motor switch protein (K02417)	13	13
	105	CAMP0052	Flagellar motor switch protein (K02416)	13	13
	106	CAMP0053	RNA polymerase sigma factor for flagellar operon (K02405)	3	3
	107	CAMP0054	Putative integral membrane protein	2	2
	108	CAMP0055	Putative ATP-binding protein (K04562)	12	12
	109	CAMP0056	Flagellar biosynthesis protein (K02404)	3	3
	110	CAMP0057	Putative 2-amino-4-hydroxy-6-hydroxymethyldihydropteridine pyrophosphokinase (K00950)	12	12
	111	CAMP0058	3-dehydroquinate dehydratase (K03786)	12	12
	112	CAMP0059	Putative amidohydrolase family protein	1	1
	113	CAMP0060	Protease (K04773)	14	14
	114	CAMP0061	Hypothetical protein Cj0069	13	13
	115	CAMP0062	Hypothetical protein Cj0070c	3	3
	116	CAMP0063	Conserved hypothetical protein Cj0073c (K00782)	1	1
	117	CAMP0064	Putative iron-sulfur protein (K18929)	14	14
	118	CAMP0065	Putative oxidoreductase iron-sulfur subunit (K18928)	1	1
	119	CAMP0066	L-lactate permease (K03303)	13	13
	120	CAMP0068	Cytolethal distending toxin B (K11014)	3	3
	121	CAMP0070	Putative membrane protein	2	2
	122	CAMP0072	Cytochrome bd oxidase subunit II (K00426)	13	13
	123	CAMP0073	Putative amino acid recemase	2	2
	124	CAMP0075	Aspartate ammonia-lyase (K01744)	13	13
	125	CAMP0076	Anaerobic C4-dicarboxylate transporter (K07791)	38	38
	126	CAMP0077	Putative lipoprotein (K09859)	3	3
	127	CAMP0079	Putative lipoprotein (K07337)	13	13
	128	CAMP0084	GTP-binding protein (K03979)	275	275
	129	CAMP0085	Glutamate 5-kinase (K00931)	1	1
	130	CAMP0086	Methionyl-tRNA formyltransferase (K00604)	34	34
	131	CAMP0087	Putative biotin--[acetyl-CoA-carboxylase] synthetase (K03524)	12	12
	132	CAMP0088	ParA family protein (K03496)	13	13
	133	CAMP0089	ParB family protein (K03497)	3	3
	134	CAMP0090	ATP synthase F0 sector B' subunit (K02109)	2	2
	135	CAMP0091	ATP synthase F0 sector B subunit (K02109)	291	291
	136	CAMP0092	ATP synthase F1 sector delta subunit (K02113)	16	16
	137	CAMP0093	ATP synthase F1 sector alpha subunit (K02111)	13	13
	138	CAMP0094	ATP synthase F1 sector gamma subunit (K02115)	12	12
	139	CAMP0095	ATP synthase F1 sector beta subunit (K02112)	14	14
	140	CAMP0096	ATP synthase F1 sector epsilon subunit (K02114)	12	12
	141	CAMP0097	Putative MotA/TolQ/ExbB proton channel family protein	13	13
	142	CAMP0098	Putative exbD/tolR family transport protein (K03559)	12	12
	143	CAMP0099	Putative periplasmic protein (K03832)	14	14
	144	CAMP0100	Putative TolB precursor protein (K03641)	14	14
	145	CAMP0101	Peptidoglycan associated lipoprotein (omp18) (K03640)	11	11
	146	CAMP0102	Putative periplasmic protein	8	8
	147	CAMP0103	FKBP-type peptidyl-prolyl cis-trans isomerase (K03775)	14	14
	148	CAMP0104	Malonyl CoA-acyl carrier protein transacylase (K00645)	14	14
	149	CAMP0105	5'-methylthioadenosine/S-adenosylhomocysteine nucleosidase (K18284)	13	13
	150	CAMP0106	Conserved hypothetical protein Cj0118	1	1
	151	CAMP0107	Putative hydrolase	1	1
	152	CAMP0108	Hypothetical protein Cj0120	14	14
	153	CAMP0109	Conserved hypothetical protein Cj0121 (K07042)	13	13
	154	CAMP0111	Putative tRNA-dihydrouridine synthase (K05540)	13	13
	155	CAMP0112	Putative membrane protein	13	13
	156	CAMP0113	Hypothetical protein Cj0125c (K06204)	11	11
	157	CAMP0114	Conserved hypothetical protein Cj0126c (K00783)	13	13
	158	CAMP0115	Acetyl-coenzyme A carboxylase carboxyl transferase subunit beta (K01963)	484	484
	159	CAMP0116	Putative inositol monophosphatase family protein (K01092)	3	3
	160	CAMP0117	Outer membrane protein (K07277)	37	37
	161	CAMP0118	Putative prephenate dehydrogenase (K04517)	11	11
	162	CAMP0119	Putative peptidase M23 family protein	13	13
	163	CAMP0120	UDP-3-O-[3-hydroxymyristoyl] n-acetylglucosamine deacetylase (K02535)	13	13
	164	CAMP0121	Putative glycoprotease family protein	5	5
	165	CAMP0122	Putative homoserine kinase (K00872)	3	3
	166	CAMP0123	Conserved hypothetical protein Cj0135	1	1
	167	CAMP0124	Translation initiation factor IF-2 (K02519)	30	30
	168	CAMP0125	Putative ribosome-binding factor A (K02834)	4	4
	169	CAMP0126	Conserved hypothetical protein Cj0138 (K09748)	9	9
	170	CAMP0129	Putative ABC transporter integral membrane protein (K09816)	12	12
	171	CAMP0130	Putative ABC transporter ATP-binding protein (K09817)	12	12
	172	CAMP0131	Putative periplasmic solute binding protein for ABC transport system (K09815)	3	3
	173	CAMP0133	Putative TAT (Twin-Arginine Translocation) pathway signal sequence domain protein (K07093)	9	9
	174	CAMP0134	Thioredoxin reductase (K00384)	14	14
	175	CAMP0135	Thioredoxin (K03671)	11	11
	176	CAMP0136	Conserved hypothetical protein Cj0148c (K07460)	10	10
	177	CAMP0137	Homoserine dehydrogenase (K00003)	14	14
	178	CAMP0138	Aminotransferase (K14261)	45	45
	179	CAMP0139	Putative periplasmic protein	13	13
	180	CAMP0140	Putative membrane protein	3	3
	181	CAMP0141	Putative rRNA methylase (K03218)	3	3
	182	CAMP0142	Putative tetrapyrrole methylase family protein (K07056)	3	3
	183	CAMP0145	Putative integral membrane protein	1	1
	184	CAMP0147	Putative 6-pyruvoyl tetrahydropterin synthase (K01737)	13	13
	185	CAMP0148	Putative radical SAM domain protein (K04071)	13	13
	186	CAMP0149	Putative molybdenum cofactor biosynthesis protein A (K03639)	1	1
	187	CAMP0150	Putative periplasmic protein	1	1
	188	CAMP0151	Hypothetical protein Cj0163c	12	12
	189	CAMP0152	Putative 4-hydroxybenzoate octaprenyltransferase (K03179)	13	13
	190	CAMP0153	tRNA delta(2)-isopentenylpyrophosphate transferase (K00791)	1	1
	191	CAMP0154	Putative integral membrane protein	29	29
	192	CAMP0156	Superoxide dismutase (Fe) (K04564)	1	1
	193	CAMP0158	Putative saccharopine dehydrogenase (K00290)	1	1
	194	CAMP0159	Putative iron-uptake ABC transport system ATP-binding protein (K02010)	1	1
	195	CAMP0160	Putative iron-uptake ABC transport system permease protein (K02011)	1	1
	196	CAMP0161	Putative iron-uptake ABC transport system,periplasmic iron-binding protein (K02012)	12	12
	197	CAMP0162	Putative lipoprotein	1	1
	198	CAMP0168	Putative transmembrane transport protein (K17938)	694	694
	199	CAMP0169	Putative integral membrane protein with haemolysin domain	14	14
	200	CAMP0170	Putative serine/threonine protein phosphatase	517	517
	201	CAMP0171	Putative phnA domain protein	157	157
	202	CAMP0174	Putative kinase	14	14
	203	CAMP0175	Conserved hypothetical protein Cj0189c	1	1
	204	CAMP0176	Conserved hypothetical protein Cj0190c (K07391)	14	14
	205	CAMP0177	Polypeptide deformylase (K01462)	12	12
	206	CAMP0178	ATP-dependent Clp protease proteolytic subunit (K01358)	12	12
	207	CAMP0179	Trigger factor (peptidyl-prolyl cis /trans isomerase, chaperone) (K03545)	685	685
	208	CAMP0180	GTP cyclohydrolase I (K01495)	1	1
	209	CAMP0181	Flagellum-specific ATP synthase (K02412)	13	13
	210	CAMP0182	Amidophosphoribosyltransferase (K00764)	14	14
	211	CAMP0184	Helicase-like protein (K07478)	24	24
	212	CAMP0186	Putative periplasmic protein	10	10
	213	CAMP0190	Putative oligopeptide transporter, OPT family	11	11
	214	CAMP0191	Undecaprenyl-diphosphatase (K06153)	1	1
	215	CAMP0192	Threonyl-tRNA synthetase (K01868)	13	13
	216	CAMP0193	Translation initiation factor IF-3 (K02520)	1	1
	217	CAMP0194	Putative DNA modification methylase (adenine-specific methyltransferase) (K07318)	1	1
	218	CAMP0195	N-acetyl-gamma-glutamyl-phosphate reductase (K00145)	1	1
	219	CAMP0196	Putative acetyltransferase	13	13
	220	CAMP0197	Acetylglutamate kinase (K00930)	14	14
	221	CAMP0198	Putative acetylornithine/succinyldiaminopimelate aminotransferase (K00818)	13	13
	222	CAMP0199	Protein-L-isoaspartate O-methyltransferase (K00573)	14	14
	223	CAMP0200	Putative acetyltransferase	1	1
	224	CAMP0201	Putative transferase protein (K00763)	1	1
	225	CAMP0202	Ribonucleoside-diphosphate reductase beta chain (K00526)	13	13
	226	CAMP0203	Putative integral membrane protein	10	10
	227	CAMP0204	Putative orotate phosphoribosyltransferase (K00762)	14	14
	228	CAMP0205	Ribosome recycling factor (K02838)	339	339
	229	CAMP0206	Putative protein-export membrane protein (K03075)	3	3
	230	CAMP0207	Putative integral membrane protein (K06890)	1	1
	231	CAMP0208	Carbonic anyhydrase (K01673)	1	1
	232	CAMP0209	Putative mechanosensitive ion channel family protein (K16052)	1	1
	233	CAMP0210	NifU protein homolog (K13819)	13	13
	234	CAMP0211	Cysteine desulfurase (NifS protein homolog) (K04487)	13	13
	235	CAMP0213	Hypothetical protein Cj0243c	551	551
	236	CAMP0218	Hypothetical protein Cj0248	3	3
	237	CAMP0219	Hypothetical protein Cj0249	11	11
	238	CAMP0220	Putative MFS (Major Facilitator Superfamily) transport protein	13	13
	239	CAMP0222	Molybdenum cofactor biosynthesis protein C (K03637)	14	14
	240	CAMP0223	Hypothetical protein Cj0253	9	9
	241	CAMP0224	Hypothetical protein Cj0254	3	3
	242	CAMP0225	Exodeoxyribonuclease (K01142)	12	12
	243	CAMP0226	Putative sulfatase family protein (K03760)	5	5
	244	CAMP0227	Diacylglycerol kinase (K00901)	13	13
	245	CAMP0228	Putative bacterial regulatory protein, ArsR family	1	1
	246	CAMP0229	Dihydroorotase (K01465)	13	13
	247	CAMP0231	Putative SAM-dependent methyltransferase	3	3
	248	CAMP0236	Putative integral membrane protein	11	11
	249	CAMP0237	Putative integral membrane protein	12	12
	250	CAMP0238	Putative transmembrane protein	14	14
	251	CAMP0239	Branched-chain amino acid aminotransferase (K00826)	13	13
	252	CAMP0240	Putative tautomerase family protein (K01821)	13	13
	253	CAMP0241	Bacterioferritin comigratory protein homolog (K03564)	22	22
	254	CAMP0242	Conserved hypothetical protein Cj0272 (K09765)	7	7
	255	CAMP0243	(3R)-hydroxymyristoyl-[acyl carrier protein] dehydratase (K02372)	12	12
	256	CAMP0244	Acyl-[acyl-carrier-protein]--UDP-N- acetylglucosamine O-acyltransferase (K00677)	13	13
	257	CAMP0245	ATP-dependent Clp protease ATP-binding subunit (K03544)	2	2
	258	CAMP0246	Homolog of E. coli rod shape-determining protein (K03569)	14	14
	259	CAMP0247	Homolog of E. coli rod shape-determining protein (K03570)	14	14
	260	CAMP0248	Carbamoyl-phosphate synthase large chain (K01955)	13	13
	261	CAMP0249	Hypothetical protein Cj0280	13	13
	262	CAMP0250	Putative transaldolase (K00616)	28	28
	263	CAMP0251	Putative phosphoserine phosphatase (K01079)	14	14
	264	CAMP0252	Chemotaxis protein (K03408)	1	1
	265	CAMP0253	Chemotaxis histidine kinase (K03407)	14	14
	266	CAMP0254	Chemotaxis protein (K03415)	13	13
	267	CAMP0255	Hypothetical protein Cj0286c (K03269)	10	10
	268	CAMP0256	Transcription elongation factor (K03624)	1	1
	269	CAMP0257	Lipid-A-disaccharide synthase (K00748)	18	18
	270	CAMP0259	Multifunctional protein SurE homolog (K03787)	13	13
	271	CAMP0260	Putative MoeB/ThiF family protein	603	603
	272	CAMP0266	Putative molybdenum transport ATP-binding protein (K02017)	1	1
	273	CAMP0267	Putative molybdenum transport system permease protein (K02018)	14	14
	274	CAMP0268	Putative molybdenum-pterin binding protein	3	3
	275	CAMP0269	Putative molybdate-binding lipoprotein (K02020)	13	13
	276	CAMP0270	Putative biotin synthesis protein (K02169)	12	12
	277	CAMP0271	Conserved hypothetical protein Cj0305c (K09789)	14	14
	278	CAMP0272	8-amino-7-oxononanoate synthase (K00652)	13	13
	279	CAMP0273	Adenosylmethionine-8-amino-7-oxononanoate aminotransferase (K00833)	13	13
	280	CAMP0274	Putative dethiobiotin synthetase (K01935)	15	15
	281	CAMP0275	Putative efflux protein (K18925)	3	3
	282	CAMP0276	Putative efflux protein (K18924)	5	5
	283	CAMP0277	Putative 50S ribosomal protein L25 (general stress protein Ctc) (K02897)	1	1
	284	CAMP0278	Peptidyl-tRNA hydrolase (K01056)	1	1
	285	CAMP0279	Putative integral membrane protein (K11720)	14	14
	286	CAMP0280	Diaminopimelate decarboxylase (K01586)	14	14
	287	CAMP0281	Putative HAD-superfamily hydrolase, subfamily IIA (K02566)	13	13
	288	CAMP0282	Chorismate mutase/prephenate dehydratase (K14170)	14	14
	289	CAMP0283	Histidinol-phosphate aminotransferase (K00817)	11	11
	290	CAMP0284	Flagellar M-ring protein (K02409)	14	14
	291	CAMP0285	Flagellar motor switch protein (K02410)	13	13
	292	CAMP0286	Putative flagellar assembly protein (K02411)	13	13
	293	CAMP0287	L-deoxy-D-xylulose-5-phosphate synthase (K01662)	1	1
	294	CAMP0288	Peroxide stress regulator (K09825)	10	10
	295	CAMP0290	Ubiquinone/menaquinone biosynthesis methlytransferase (K03183)	26	26
	296	CAMP0291	Exodeoxyribonuclease VII large subunit (K03601)	25	25
	297	CAMP0292	Phosphoserine aminotransferase (K00831)	14	14
	298	CAMP0294	3-oxoacyl-[acyl-carrier-protein] synthase (K00648)	12	12
	299	CAMP0295	Putative fatty acid/phospholipid synthesis protein (K03621)	13	13
	300	CAMP0297	Hypothetical protein Cj0331c	10	10
	301	CAMP0298	Nucleoside diphosphate kinase (K00940)	1	1
	302	CAMP0299	Ferredoxin	1	1
	303	CAMP0300	Alkyl hydroperoxide reductase (K03386)	11	11
	304	CAMP0301	Flagellar biosynthetic protein (K02401)	13	13
	305	CAMP0302	Putative flagellar motor protein (K02557)	3	3
	306	CAMP0303	Putative flagellar motor proton channel (K02556)	12	12
	307	CAMP0304	DNA polymerase I (K02335)	12	12
	308	CAMP0307	Putative integral membrane protein	11	11
	309	CAMP0308	Excinuclease ABC subunit A (K03701)	13	13
	310	CAMP0309	Putative integral membrane protein (K07090)	11	11
	311	CAMP0311	Putative anthranilate synthase component I (K01657)	10	10
	312	CAMP0312	Anthranilate synthase component II (K13497)	14	14
	313	CAMP0313	N-(5'-phosphoribosyl)anthranilate isomerase (K01817)	3	3
	314	CAMP0314	Tryptophan synthase beta chain (K01696)	12	12
	315	CAMP0315	Tryptophan synthase alpha chain (K01695)	12	12
	316	CAMP0316	Hypothetical protein Cj0350	10	10
	317	CAMP0317	Flagellar motor switch protein (K02417)	13	13
	318	CAMP0318	Putative transmembrane protein	3	3
	319	CAMP0319	Phosphatase (K01524)	5	5
	320	CAMP0320	Ferredoxin	1	1
	321	CAMP0321	Two-component regulator (K02483)	12	12
	322	CAMP0322	Putative dihydroneopterin aldolase (K01633)	3	3
	323	CAMP0323	Putative integral membrane protein (K08591)	2	2
	324	CAMP0324	Putative cytochrome C551 peroxidase (K00428)	1	1
	325	CAMP0326	Lipoprotein signal peptidase (K03101)	5	5
	326	CAMP0327	Putative integral membrane protein (K08973)	13	13
	327	CAMP0328	Putative oxygen-independent coproporphyrinogen III oxidase	3	3
	328	CAMP0329	Hypothetical protein Cj0364	1	1
	329	CAMP0330	Outer membrane channel protein CmeC (multidrug efflux system CmeABC) (K18139)	1	1
	330	CAMP0331	Inner membrane efflux transporter CmeB (multidrug efflux system CmeABC) (K18138)	14	14
	331	CAMP0332	Periplasmic fusion protein CmeA (multidrug efflux system CmeABC) (K03585)	1	1
	332	CAMP0333	Transcriptional regulator CmeR (K18992)	11	11
	333	CAMP0334	Putative ferredoxin domain-containing integral membrane protein	1	1
	334	CAMP0336	Putative flagellar motility protein	14	14
	335	CAMP0337	Putative glutathionylspermidine synthase (K01917)	14	14
	336	CAMP0338	Putative D-2-hydroxyacid dehydrogenase	1	1
	337	CAMP0339	Conserved hypothetical protein Cj0374 (K09767)	13	13
	338	CAMP0340	Putative lipoprotein	4	4
	339	CAMP0343	Putative ferric reductase-like transmembrane protein (K17247)	78	78
	340	CAMP0344	Putative molybdenum containing oxidoreductase (K07147)	14	14
	341	CAMP0346	Orotidine 5'-phosphate decarboxylase (K01591)	12	12
	342	CAMP0347	Transcription termination protein (K03625)	7	7
	343	CAMP0348	6,7-dimethyl-8-ribityllumazine synthase (K00794)	12	12
	344	CAMP0349	3-deoxy-8-phosphooctulonate synthase (K01627)	14	14
	345	CAMP0350	Putative integral membrane protein	13	13
	346	CAMP0351	Putative GTP-binding protein (K03977)	14	14
	347	CAMP0352	Shikimate kinase (K00891)	320	320
	348	CAMP0353	Tryptophanyl-tRNA synthetase (K01867)	14	14
	349	CAMP0354	Seryl-tRNA synthetase (K01875)	14	14
	350	CAMP0355	Putative transmembrane protein	8	8
	351	CAMP0356	Hypothetical protein Cj0391c	12	12
	352	CAMP0357	Pyruvate kinase (K00873)	14	14
	353	CAMP0358	Putative malate:quinone oxidoreductase (K00116)	14	14
	354	CAMP0359	Putative transcriptional activator (K03525)	11	11
	355	CAMP0360	Hypothetical protein Cj0395c	3	3
	356	CAMP0361	Putative lipoprotein	24	24
	357	CAMP0363	Glu-tRNAGln amidotransferase subunit C (K02435)	3	3
	358	CAMP0364	Colicin V production protein homolog (K03558)	13	13
	359	CAMP0365	Ferric uptake regulator (K03711)	11	11
	360	CAMP0366	Lysyl-tRNA synthetase (K04567)	12	12
	361	CAMP0367	Serine hydroxymethyltransferase (K00600)	13	13
	362	CAMP0368	Hypothetical protein Cj0403	14	14
	363	CAMP0369	Putative transmembrane protein (K03749)	3	3
	364	CAMP0370	Shikimate 5-dehydrogenase (K00014)	12	12
	365	CAMP0371	Putative lipoprotein	22	22
	366	CAMP0372	Prolipoprotein diacylglyceryl transferase (K13292)	12	12
	367	CAMP0373	Fumarate reductase cytochrome B subunit (K00246)	3	3
	368	CAMP0374	Fumarate reductase flavoprotein subunit (K00244)	14	14
	369	CAMP0375	Fumarate reductase iron-sulfur protein (K00245)	11	11
	370	CAMP0376	Putative ATP/GTP binding protein	26	26
	371	CAMP0377	Putative ATP/GTP binding protein	14	14
	372	CAMP0378	Putative periplasmic protein (K07126)	12	12
	373	CAMP0383	Hypothetical protein Cj0418c	13	13
	374	CAMP0384	Putative histidine triad (HIT) family protein	11	11
	375	CAMP0385	Putative periplasmic protein	13	13
	376	CAMP0386	Putative integral membrane protein	4	4
	377	CAMP0387	Putative H-T-H containing protein	5	5
	378	CAMP0391	Putative ABC transporter ATP-binding protein	37	37
	379	CAMP0392	Hypothetical protein Cj0427	12	12
	380	CAMP0393	Hypothetical protein Cj0428	3	3
	381	CAMP0394	Conserved hypothetical protein Cj0429c	14	14
	382	CAMP0395	Putative integral membrane protein	11	11
	383	CAMP0396	Putative periplasmic ATP/GTP-binding protein	32	32
	384	CAMP0397	UDP-N-acetylmuramoylalanine--D-glutamate ligase (K01925)	14	14
	385	CAMP0398	Phospho-N-acetylmuramoyl-pentapeptide- transferase (K01000)	12	12
	386	CAMP0399	2,3-bisphosphoglycerate-independent phosphoglycerate mutase (K15633)	736	736
	387	CAMP0400	3-oxoacyl-[acyl-carrier protein] reductase (K00059)	8	8
	388	CAMP0401	Putative pyridoxamine 5'-phosphate oxidase	12	12
	389	CAMP0405	Putative transcriptional regulator (K03707)	14	14
	390	CAMP0406	Acyl carrier protein (K02078)	1	1
	391	CAMP0407	3-oxoacyl-[acyl-carrier-protein] synthase (K09458)	1	1
	392	CAMP0408	Acetyl-coenzyme A carboxylase carboxyl transferase subunit alpha (K01962)	1	1
	393	CAMP0409	Putative NUDIX hydrolase family protein (K08077)	1	1
	394	CAMP0410	Putative MCP-type signal transduction protein	14	14
	395	CAMP0411	Conserved hypothetical protein Cj0449c (K09794)	10	10
	396	CAMP0413	Ribulose-phosphate 3-epimerase (K01783)	14	14
	397	CAMP0414	Exonuclease, dna polymerase III epsilon subunit (K02342)	13	13
	398	CAMP0415	Thiamin biosynthesis protein ThiC (K03147)	14	14
	399	CAMP0416	Putative membrane protein	3	3
	400	CAMP0418	Hypothetical protein Cj0456c	3	3
	401	CAMP0419	Putative lipoprotein (K09778)	13	13
	402	CAMP0420	Putative tRNA 2-methylthioadenosine synthase (K06168)	20	20
	403	CAMP0421	Hypothetical protein Cj0459c	4	4
	404	CAMP0422	Transcription termination factor (K02600)	11	11
	405	CAMP0423	Putative MFS (Major Facilitator Superfamily) transport protein	14	14
	406	CAMP0424	Putative radical SAM domain protein (K11784)	38	38
	407	CAMP0425	Zinc protease-like protein	3	3
	408	CAMP0426	ATP-dependent DNA helicase (K03655)	3	3
	409	CAMP0427	Group III truncated haemoglobin (K06886)	1	1
	410	CAMP0428	Transcriptional regulator (K01420)	10	10
	411	CAMP0429	Amino-acid ABC transporter integral membrane protein (K02029)	13	13
	412	CAMP0430	Amino-acid ABC transporter integral membrane protein (K02029)	13	13
	413	CAMP0431	Amino-acid ABC transporter ATP-binding protein (K02028)	57	57
	414	CAMP0432	Elongation factor TU (K02358)	13	13
	415	CAMP0434	Preprotein translocase SecE subunit (K03073)	7	7
	416	CAMP0435	Transcription antitermination protein (K02601)	11	11
	417	CAMP0441	DNA-directed RNA polymerase beta' chain (K03046)	11	11
	418	CAMP0455	Elongation factor G (K02355)	14	14
	419	CAMP0457	Putative methyltransferase domain protein	3	3
	420	CAMP0459	Putative lipoprotein	3	3
	421	CAMP0460	Indole-3-glycerol phosphate synthase (K01609)	14	14
	422	CAMP0461	Putative histidine triad (HIT) family protein	12	12
	423	CAMP0462	Putative rhodanese-like domain protein (K06917)	10	10
	424	CAMP0463	Putative ferrochelatase (K01772)	13	13
	425	CAMP0464	Putative oxidoreductase	2	2
	426	CAMP0465	Putative aminotransferase (degT family)	5	5
	427	CAMP0466	Alanyl-tRNA synthetase (K01872)	14	14
	428	CAMP0467	Maf-like protein (K06287)	13	13
	429	CAMP0468	Penicillin-binding protein (K05366)	14	14
	430	CAMP0469	ATP-dependent Clp protease ATP-binding subunit (K03695)	36	36
	431	CAMP0470	Conserved hypothetical protein Cj0510c	13	13
	432	CAMP0471	Putative secreted protease (K03797)	13	13
	433	CAMP0472	Phosphoribosylaminoimidazole-succinocarboxamide synthase (K01923)	11	11
	434	CAMP0473	Phosphoribosylformylglycinamidine (FGAM) synthase (K01952)	10	10
	435	CAMP0474	Phosphoribosylformylglycinamidine synthase I (K01952)	15	15
	436	CAMP0475	Putative periplasmic protein	11	11
	437	CAMP0476	Putative 1-acyl-SN-glycerol-3-phosphate acyltransferase (K00655)	14	14
	438	CAMP0477	CrcB protein homolog (K06199)	12	12
	439	CAMP0478	Hsp90 family heat shock protein (K04079)	12	12
	440	CAMP0479	Putative rhodanese-like domain protein	13	13
	441	CAMP0483	Hypothetical protein Cj0524	11	11
	442	CAMP0484	Putative penicillin-binding protein (K03587)	14	14
	443	CAMP0485	Flagellar hook-basal body complex protein (K02408)	10	10
	444	CAMP0486	Flagellar basal-body rod protein (K02388)	15	15
	445	CAMP0487	Flagellar basal-body rod protein (K02387)	10	10
	446	CAMP0488	Putative aminodeoxychorismate lyase family protein (K07082)	9	9
	447	CAMP0490	Isocitrate dehydrogenase (K00031)	12	12
	448	CAMP0491	Malate dehydrogenase (K00024)	12	12
	449	CAMP0492	Succinyl-coA synthetase beta chain (K01903)	12	12
	450	CAMP0493	Succinyl-coA synthetase alpha chain (K01902)	10	10
	451	CAMP0494	OORD subunit of 2-oxoglutarate:acceptor oxidoreductase (K00176)	4	4
	452	CAMP0495	OORA subunit of 2-oxoglutarate:acceptor oxidoreductase (K00174)	13	13
	453	CAMP0496	OORB subunit of 2-oxoglutarate:acceptor oxidoreductase (K00175)	14	14
	454	CAMP0497	OORC subunit of 2-oxoglutarate:acceptor oxidoreductase (K00177)	14	14
	455	CAMP0498	Hypothetical protein Cj0539	1	1
	456	CAMP0499	Putative exporting protein	12	12
	457	CAMP0500	Polyprenyl synthetase (K02523)	14	14
	458	CAMP0501	Glutamyl-tRNA reductase (K02492)	14	14
	459	CAMP0502	Prolyl-tRNA synthetase (K01881)	14	14
	460	CAMP0503	Putative integral memnbrane protein (K01649)	10	10
	461	CAMP0504	Porphobilinogen deaminase (K01749)	14	14
	462	CAMP0505	Putative 3-octaprenyl-4-hydroxybenzoate carboxy-lyase (K03182)	14	14
	463	CAMP0506	Flagellar protein (K06603)	1	1
	464	CAMP0507	Flagellar hook-associated protein (K02407)	1	1
	465	CAMP0508	Flagellar protein (K02422)	1	1
	466	CAMP0509	Hypothetical protein Cj0550	1	1
	467	CAMP0510	Elongation factor P (K02356)	1	1
	468	CAMP0516	Putative integral membrane protein	3	3
	469	CAMP0517	Gamma-glutamyl phosphate reductase (K00147)	1	1
	470	CAMP0518	Putative pyridine nucleotide-disulphide oxidoreductase (K00384)	1	1
	471	CAMP0520	Putative periplasmic protein	13	13
	472	CAMP0521	Replicative DNA helicase (K02314)	13	13
	473	CAMP0529	Putative transcriptional regulator	11	11
	474	CAMP0530	GTP cyclohydrolase II / 3,4-dihydroxy-2-butanone 4-phosphate synthase (K14652)	1	1
	475	CAMP0531	Putative GatB/Yqey family protein (K09117)	14	14
	476	CAMP0532	Acetolactate synthase large subunit (K01652)	1	1
	477	CAMP0533	Acetolactate synthase small subunit (K01653)	1	1
	478	CAMP0534	UDP-3-O-[3-hydroxymyristoyl] glucosamine N-acyltransferase (K02536)	13	13
	479	CAMP0535	S-adenosylmethionine:tRNA ribosyltransferase-isomerase (K07568)	14	14
	480	CAMP0536	Sec-independant protein translocase (K03118)	14	14
	481	CAMP0537	Sec-independant protein translocase (K03117)	1	1
	482	CAMP0538	Putative oxygen-independent coproporphyrinogen III oxidase (K02495)	12	12
	483	CAMP0539	Putative NUDIX hydrolase family protein (K08311)	11	11
	484	CAMP0540	Aspartokinase, alpha and beta subunits (K00928)	14	14
	485	CAMP0541	Hypothetical protein Cj0583	12	12
	486	CAMP0542	Hypothetical protein Cj0584 (K02341)	14	14
	487	CAMP0543	Dihydropteroate synthase (K00796)	14	14
	488	CAMP0544	DNA ligase (K01972)	14	14
	489	CAMP0546	Putative haemolysin (K06442)	6	6
	490	CAMP0547	Putative riboflavin kinase/FMN adenylyltransferase (K11753)	3	3
	491	CAMP0548	Putative SAM-dependent methyltransferase (K15256)	1	1
	492	CAMP0549	Putative lipoprotein	1	1
	493	CAMP0551	Putative integral membrane protein	14	14
	494	CAMP0552	Putative DNA/RNA non-specific endonuclease (K01173)	13	13
	495	CAMP0553	Endonuclease III (K10773)	14	14
	496	CAMP0554	Major antigenic peptide PEB-cell binding factor	14	14
	497	CAMP0555	Fructose-bisphosphate aldolase (K01624)	14	14
	498	CAMP0556	Putative membrane protein	13	13
	499	CAMP0557	Putative OmpA family membrane protein (K02557)	13	13
	500	CAMP0558	Hypothetical protein Cj0600 (K01505)	1	1
	501	CAMP0559	Putative sodium-dependent transmembrane transport protein (K03308)	12	12
	502	CAMP0560	MOSC-domain containing protein	1	1
	503	CAMP0561	Putative thiol:disulphide interchange protein (K04084)	13	13
	504	CAMP0563	Putative amidohydrolase	3	3
	505	CAMP0564	Putative secretion protein HlyD (K13888)	14	14
	506	CAMP0565	ABC-type transmembrane transport protein (K05685)	11	11
	507	CAMP0566	Putative outer membrane efflux protein	13	13
	508	CAMP0567	Possible periplasmic protein	12	12
	509	CAMP0568	Putative periplasmic protein (K09795)	8	8
	510	CAMP0569	Putative acyltransferase family protein	30	30
	511	CAMP0570	Ferritin (K02217)	33	33
	512	CAMP0571	Putative periplasmic phosphate binding protein (K02040)	40	40
	513	CAMP0572	Putative phosphate transport system permease protein (K02037)	37	37
	514	CAMP0573	Putative phosphate transport system permease protein (K02038)	46	46
	515	CAMP0574	Phosphate transport ATP-binding protein (K02036)	26	26
	516	CAMP0577	Putative MATE family transport protein	33	33
	517	CAMP0578	Conserved hypothetical protein Cj0620 (K07043)	4	4
	518	CAMP0579	Hypothetical protein Cj0621	24	24
	519	CAMP0580	Carbamoyltransferase (K04656)	32	32
	520	CAMP0581	Hydrogenase isoenzymes formation protein (K04652)	32	32
	521	CAMP0582	Hydrogenase isoenzymes formation protein (K04653)	1	1
	522	CAMP0583	Hydrogenase isoenzymes formation protein (K04654)	32	32
	523	CAMP0584	Hydrogenase isoenzymes formation protein (K04655)	32	32
	524	CAMP0585	Hydrogenase expression/formation protein (K04651)	26	26
	525	CAMP0587	Putative DNA polymerase III, delta subunit (K02340)	35	35
	526	CAMP0588	Putative ribonuclease (K12573)	45	45
	527	CAMP0589	Ketol-acid reductoisomerase (K00053)	9	9
	528	CAMP0590	Putative periplasmic protein (K09798)	3	3
	529	CAMP0591	DNA processing protein A (K04096)	37	37
	530	CAMP0592	Putative holliday junction resolvase (K07447)	13	13
	531	CAMP0594	Putative peptide methionine sulfoxide reductase (K07304)	3	3
	532	CAMP0596	Adenylate kinase (K00939)	11	11
	533	CAMP0597	Aspartyl-tRNA synthetase (K01876)	14	14
	534	CAMP0598	Putative inorganic polyphosphate/ATP-NAD kinase (K00858)	13	13
	535	CAMP0599	Putative DNA repair protein (K03631)	3	3
	536	CAMP0600	Two-component response regulator	11	11
	537	CAMP0601	Putative TatD-related deoxyribonuclease protein (K03424)	8	8
	538	CAMP0602	Putative secreted transglycosylase (K08307)	1	1
	539	CAMP0603	Putative lipoprotein (K03642)	1	1
	540	CAMP0604	Putative HAD-superfamily hydrolase (K03270)	14	14
	541	CAMP0605	Putative membrane protein	1	1
	542	CAMP0606	Putative OstA family protein (K09774)	6	6
	543	CAMP0607	Putative ATP/GTP binding protein (K03978)	27	27
	544	CAMP0608	Putative integral membrane protein	4	4
	545	CAMP0609	Penicillin-binding protein (K05515)	19	19
	546	CAMP0610	Putative aminopeptidase (K01262)	36	36
	547	CAMP0613	GTP-binding protein Era homolog (K03595)	26	26
	548	CAMP0614	ATP-dependent Hsl protease ATP-binding subunit (K03667)	34	34
	549	CAMP0615	ATP-dependent protease HslV (K01419)	22	22
	550	CAMP0617	Argininosuccinate synthase (K01940)	34	34
	551	CAMP0618	Putative S4 domain protein	21	21
	552	CAMP0619	Putative ATP/GTP-binding protein (K06925)	27	27
	553	CAMP0621	RNA polymerase sigma-54 factor (K03092)	23	23
	554	CAMP0622	Anaerobic C4-dicarboxylate transporter (K07792)	36	36
	555	CAMP0626	Excinuclease ABC subunit B (K03702)	43	43
	556	CAMP0627	Hypothetical protein Cj0681	10	10
	557	CAMP0628	Hypothetical protein Cj0682	5	5
	558	CAMP0629	Putative periplasmic protein (K02456)	8	8
	559	CAMP0630	Putative primosomal protein N' (K04066)	30	30
	560	CAMP0632	4-hydroxy-3-methylbut-2-en-1-yl diphosphate synthase (K03526)	12	12
	561	CAMP0633	Putative flagellar L-ring protein precursor (K02393)	14	14
	562	CAMP0634	Putative phosphate acetyltransferase (K13788)	17	17
	563	CAMP0637	Putative membrane protein	14	14
	564	CAMP0639	S-adenosyl-methyltransferase (K03438)	11	11
	565	CAMP0640	Putative periplasmic protein (K03770)	3	3
	566	CAMP0641	Cell division protein FtsA (K03590)	12	12
	567	CAMP0642	Cell division protein FfsZ (K03531)	13	13
	568	CAMP0643	Flagellar basal-body rod protein (K02392)	34	34
	569	CAMP0644	Flagellar basal-body rod protein (K02392)	14	14
	570	CAMP0645	Glutamine synthetase (K01915)	14	14
	571	CAMP0646	Hypothetical protein Cj0700	12	12
	572	CAMP0647	Putative protease (K08303)	14	14
	573	CAMP0648	Phosphoribosylaminoimidazole carboxylase catalytic subunit (K01588)	13	13
	574	CAMP0650	Glycyl-tRNA synthetase alpha chain (K01878)	13	13
	575	CAMP0651	Conserved hypothetical protein Cj0705	3	3
	576	CAMP0652	Conserved hypothetical protein Cj0706 (K07164)	12	12
	577	CAMP0653	3-deoxy-D-manno-octulosonic-acid transferase (K02527)	3	3
	578	CAMP0655	Signal recognition particle protein (K03106)	5	5
	579	CAMP0657	Hypothetical protein Cj0711 (K06960)	1	1
	580	CAMP0658	Putative 16S rRNA processing protein (K02860)	5	5
	581	CAMP0659	tRNA (guanine-N1)-methyltransferase (K00554)	13	13
	582	CAMP0661	Transthyretin-like periplasmic protein (K07127)	3	3
	583	CAMP0662	Putative phospho-2-dehydro-3-deoxyheptonate aldolase (K01626)	12	12
	584	CAMP0663	Putative ArsC family protein	2	2
	585	CAMP0664	DNA polymerase III, alpha chain (K02337)	14	14
	586	CAMP0665	Conserved hypothetical protein Cj0719c (K06997)	1	1
	587	CAMP0666	Flagellin (K02406)	13	13
	588	CAMP0667	Putative integral membrane protein	1	1
	589	CAMP0668	Putative DNA methylase (K02493)	1	1
	590	CAMP0669	Putative integral membrane zinc-metalloprotease (K06013)	11	11
	591	CAMP0670	Hypothetical protein Cj0724	11	11
	592	CAMP0671	Molybdopterin biosynthesis protein (K03831)	5	5
	593	CAMP0672	Magnesium and cobalt transport protein (K03284)	13	13
	594	CAMP0674	Putative periplasmic protein	6	6
	595	CAMP0680	Histidine-binding protein precursor (K02030)	12	12
	596	CAMP0692	Putative heat shock regulator (K03705)	14	14
	597	CAMP0693	Heat shock protein GrpE (K03687)	21	21
	598	CAMP0694	Heat shock protein DnaK (K04043)	38	38
	599	CAMP0696	Hypothetical protein Cj0761	22	22
	600	CAMP0697	Aspartate aminotransferase (K00812)	25	25
	601	CAMP0698	Serine acetyltransferase (K00640)	13	13
	602	CAMP0699	Biosynthetic arginine decarboxylase (K01585)	14	14
	603	CAMP0701	Thymidylate kinase (K00943)	13	13
	604	CAMP0702	Phosphopantetheine adenylyltransferase (K00954)	289	289
	605	CAMP0703	Putative decarboxylase (K03186)	14	14
	606	CAMP0704	Putative flagellar protein FlgA (K02386)	13	13
	607	CAMP0708	Putative binding-protein dependent transport system permease protein (K02072)	1	1
	608	CAMP0709	ABC transport system ATP-binding protein (K02071)	1	1
	609	CAMP0710	Valyl-tRNA synthetase (K01873)	12	12
	610	CAMP0711	Putative periplasmic protein	3	3
	611	CAMP0712	Putative ATP-dependent DNA helicase (K03657)	37	37
	612	CAMP0713	Major antigenic peptide PEB2	3	3
	613	CAMP0714	Thiol peroxidase (K11065)	12	12
	614	CAMP0715	Periplasmic nitrate reductase (K02567)	14	14
	615	CAMP0716	Putative ferredoxin (K02573)	1	1
	616	CAMP0717	Putative ferredoxin (K02574)	1	1
	617	CAMP0718	Periplasmic nitrate reductase small subunit (cytochrome C-type protein) (K02568)	324	324
	618	CAMP0719	Putative periplasmic protein	1	1
	619	CAMP0720	NapD protein homolog (K02570)	1	1
	620	CAMP0722	Conserved hypothetical protein Cj0787	1	1
	621	CAMP0723	Hypothetical protein Cj0788	1	1
	622	CAMP0724	Putative multifunctional Cca protein (K00974)	1	1
	623	CAMP0725	Formyltetrahydrofolate deformylase (K01433)	13	13
	624	CAMP0726	Putative aminotransferase	12	12
	625	CAMP0727	Conserved hypothetical protein Cj0792 (K06921)	3	3
	626	CAMP0728	Signal transduction histidine kinase (K02482)	9	9
	627	CAMP0730	UDP-N-acetylmuramoyl-tripeptide D-alanyl-D-alanine ligase (K01929)	1	1
	628	CAMP0731	Putative hydrolase	3	3
	629	CAMP0732	Hypothetical protein Cj0797c	11	11
	630	CAMP0733	D-alanine--D-alanine ligase (K01921)	14	14
	631	CAMP0734	Putative Holliday junction ATP-dependent DNA helicase (K03550)	12	12
	632	CAMP0735	Putative ATPase	3	3
	633	CAMP0736	Putative integral membrane protein (MviN homolog) (K03980)	14	14
	634	CAMP0737	Cysteinyl-tRNA synthetase (K01883)	14	14
	635	CAMP0738	Lipid export ABC transport protein (K11085)	3	3
	636	CAMP0739	Dihydroorotate dehydrogenase (K00254)	14	14
	637	CAMP0740	Putative zinc protease	14	14
	638	CAMP0741	Dihydrodipicolinate synthase (K01714)	14	14
	639	CAMP0742	Putative oxidoreductase (K00076)	14	14
	640	CAMP0744	Putative hydrolase	3	3
	641	CAMP0745	NH(3)-dependent NAD(+) synthetase (K01916)	13	13
	642	CAMP0746	Tetraacyldisaccharide 4'-kinase (K00912)	13	13
	643	CAMP0747	Threonine synthase (K01733)	13	13
	644	CAMP0748	3-deoxy-manno-octulosonate cytidylyltransferase (K00979)	14	14
	645	CAMP0752	Putative glutamine binding periplasmic protein (K02030)	14	14
	646	CAMP0755	Flagellar biosynthesis protein (K02419)	14	14
	647	CAMP0756	UDP-N-acetylglucosamine pyrophosphorylase (K04042)	37	37
	648	CAMP0757	Phosphopantothenoylcysteine decarboxylase (K13038)	14	14
	649	CAMP0758	Hypothetical protein Cj0823	13	13
	650	CAMP0759	Undecaprenyl diphosphate synthase (K00806)	14	14
	651	CAMP0761	Putative integral membrane protein (K07091)	13	13
	652	CAMP0763	Threonine dehydratase biosynthetic (K01754)	14	14
	653	CAMP0766	tRNA (uracil-5-)-methyltransferase (K00557)	10	10
	654	CAMP0767	Putative Na+/H+ antiporter family protein	25	25
	655	CAMP0768	Putative oxidoreductase	14	14
	656	CAMP0770	Aconitate hydratase (K01682)	14	14
	657	CAMP0771	Methylated-DNA--protein-cysteine methyltransferase (K00567)	3	3
	658	CAMP0773	Methionyl-tRNA synthetase (K01874)	13	13
	659	CAMP0774	Hypothetical protein Cj0839c	1	1
	660	CAMP0775	Fructose-1,6-bisphosphatase (K03841)	13	13
	661	CAMP0776	Putative molybdopterin-guanine dinucleotide biosynthesis protein (K03753)	1	1
	662	CAMP0777	Putative lipoprotein	1	1
	663	CAMP0778	Putative secreted transglycosylase (K08309)	1	1
	664	CAMP0779	Putative integral membrane protein (K02221)	1	1
	665	CAMP0780	Glutamyl-tRNA synthetase (K01885)	1	1
	666	CAMP0781	Putative metallophosphoesterase (K07098)	1	1
	667	CAMP0782	Phosphatidylserine decarboxylase proenzyme (K01613)	1	1
	668	CAMP0783	Conserved hypothetical protein Cj0848c (K04061)	1	1
	669	CAMP0785	Putative MFS (Major Facilitator Superfamily) transport protein	13	13
	670	CAMP0787	Putative integral membrane protein	1	1
	671	CAMP0788	Glutamate-1-semialdehyde 2,1-aminomutase (K01845)	14	14
	672	CAMP0789	Putative periplasmic protein	10	10
	673	CAMP0790	Methylenetetrahydrofolate dehydrogenase/methenyltetrahydrofolate cyclohydrolase (K01491)	14	14
	674	CAMP0791	Signal peptidase I (K03100)	13	13
	675	CAMP0792	Putative molybdopterin biosynthesis protein (K03750)	13	13
	676	CAMP0793	UDP-N-acetylglucosamine 1-carboxyvinyltransferase (K00790)	12	12
	677	CAMP0796	Para-aminobenzoate synthase glutamine amidotransferase component II (K01664)	7	7
	678	CAMP0797	Para-aminobenzoate synthase component I (K03342)	3	3
	679	CAMP0798	DNA recombinase (K04763)	36	36
	680	CAMP0800	Putative disulphide oxidoreductase (K03611)	3	3
	681	CAMP0801	Putative protein disulphide isomerase (K03673)	12	12
	682	CAMP0806	Hypothetical protein Cj0878	3	3
	683	CAMP0808	Hypothetical protein Cj0880c	1	1
	684	CAMP0809	Hypothetical protein Cj0881c (K07097)	11	11
	685	CAMP0810	Flagellar biosynthesis protein (K02400)	12	12
	686	CAMP0811	Putative transcriptional regulator	1	1
	687	CAMP0813	Putative cell division protein (K03466)	3	3
	688	CAMP0814	Putative flagellin (K02397)	41	41
	689	CAMP0815	ABC transport system ATP-binding protein (K15738)	8	8
	690	CAMP0816	Putative sensory trasnduction histidine kinase	6	6
	691	CAMP0817	Putative sensory transduction transcriptional regulator	11	11
	692	CAMP0818	D-3-phosphoglycerate dehydrogenase (K00058)	14	14
	693	CAMP0819	Putative periplasmic protein	13	13
	694	CAMP0821	4-hydroxy-3-methylbut-2-enyl diphosphate reductase (K03527)	14	14
	695	CAMP0822	3-phosphoshikimate 1-carboxyvinyltransferase (K00800)	1	1
	696	CAMP0823	Phenylalanyl-tRNA synthetase beta chain (K01890)	10	10
	697	CAMP0824	Phenylalanyl-tRNA synthetase alpha chain (K01889)	11	11
	698	CAMP0825	Putative histidine triad (HIT) family protein (K02503)	12	12
	699	CAMP0826	4-methyl-5(beta-hydroxyethyl)-thiazole monophosphate synthesis protein (K03152)	13	13
	700	CAMP0828	Putative amino acid ABC tansporter permease protein (K02029)	13	13
	701	CAMP0829	Putative glutamine transport ATP-binding protein (K02028)	14	14
	702	CAMP0830	Putative amino-acid transport protein (K03310)	24	24
	703	CAMP0832	Alanine racemase (K01775)	3	3
	704	CAMP0833	Putative periplasmic protein	11	11
	705	CAMP0834	Putative periplasmic protein	6	6
	706	CAMP0835	Putative periplasmic protein (K09796)	4	4
	707	CAMP0836	Putative periplasmic protein	1	1
	708	CAMP0837	Putative periplasmic protein (K07152)	2	2
	709	CAMP0838	Cysteine synthase (K01738)	14	14
	710	CAMP0839	DNA-binding protein HU homolog (K03530)	1	1
	711	CAMP0841	Putative hydrolase (K10806)	11	11
	712	CAMP0842	Conserved hypothetical protein Cj0916c	9	9
	713	CAMP0843	Putative integral membrane protein (CstA homolog) (K06200)	11	11
	714	CAMP0844	Ribose-phosphate pyrophosphokinase (K00948)	24	24
	715	CAMP0845	Putative ABC-type amino-acid transporter permease protein (K10040)	12	12
	716	CAMP0846	Putative ABC-type amino-acid transporter permease protein (K10040)	14	14
	717	CAMP0847	Aspartate/glutamate-binding ABC transporter protein (K10039)	12	12
	718	CAMP0848	ABC-type amino-acid transporter ATP-binding protein (K10041)	4	4
	719	CAMP0849	Putative MCP protein methyltransferase (K00575)	21	21
	720	CAMP0850	Putative MCP protein-glutamate methylesterase (K03412)	12	12
	721	CAMP0851	Ribose 5-phosphate isomerase (K01808)	11	11
	722	CAMP0852	Putative membrane protein	10	10
	723	CAMP0853	Adenine phosphoribosyltransferase (K00759)	3	3
	724	CAMP0854	Putative integral membrane protein (dedA family)	13	13
	725	CAMP0855	Aminopeptidase (K01255)	9	9
	726	CAMP0856	Putative GTP-binding protein (K06942)	13	13
	727	CAMP0857	Argininosuccinate lyase (K01755)	14	14
	728	CAMP0858	Phosphoenolpyruvate carboxykinase (ATP) (K01610)	13	13
	729	CAMP0859	Putative pyruvate carboxylase B subunit (K01960)	12	12
	730	CAMP0860	Putative sodium:amino-acid symporter family protein	8	8
	731	CAMP0861	Putative sodium:amino-acid symporter family protein (K03308)	29	29
	732	CAMP0862	ATP synthase F0 sector C subunit (K02110)	12	12
	733	CAMP0864	Putative 2-acylglycerophosphoethanolamine acyltransferase / acyl-acyl carrier protein synthetase (K05939)	27	27
	734	CAMP0865	Hypothetical protein Cj0939c	3	3
	735	CAMP0866	Putative glutamine transport system permease (K02029)	426	426
	736	CAMP0867	Putative permease (K02004)	13	13
	737	CAMP0868	Preprotein translocase SecA subunit (K03070)	17	17
	738	CAMP0869	Putative outer-membrane lipoprotein carrier protein precursor (K03634)	10	10
	739	CAMP0870	Putative periplasmic protein	3	3
	740	CAMP0871	Putative helicase	10	10
	741	CAMP0872	Putative lipoprotein	12	12
	742	CAMP0873	Putative carbon-nitrogen hydrolase (K12251)	14	14
	743	CAMP0874	Putative cation efflux family protein	13	13
	744	CAMP0875	Putative peptidyl-arginine deiminase family protein	1	1
	745	CAMP0876	Putative lipoprotein	1	1
	746	CAMP0877	Putative MCP-domain signal transduction protein	3	3
	747	CAMP0878	Putative HAMP containing membrane protein	31	31
	748	CAMP0879	Phosphoribosylaminoimidazolecarboxamide formyltransferase / IMP cyclohydrolase (K00602)	1	1
	749	CAMP0880	Putative DnaJ-like protein (K05801)	1	1
	750	CAMP0881	Phosphoribosylformylglycinamidine synthase (K01952)	13	13
	751	CAMP0882	Putative tRNA modification GTPase (K03650)	13	13
	752	CAMP0883	Hypothetical protein Cj0957c (K06346)	3	3
	753	CAMP0884	Putative membrane protein (K03217)	349	349
	754	CAMP0885	Conserved hypothetical protein Cj0959c	11	11
	755	CAMP0886	Ribonuclease P protein component (K03536)	10	10
	756	CAMP0888	Putative acetyltransferase	12	12
	757	CAMP0889	Hypothetical protein Cj0963 (K02334)	1	1
	758	CAMP0890	Putative periplasmic protein	3	3
	759	CAMP0891	Putative acyl-CoA thioester hydrolase (K07107)	12	12
	760	CAMP0899	Putative methyltransferase (K15257)	12	12
	761	CAMP0900	Hypothetical protein Cj0977	13	13
	762	CAMP0901	Putative lipoprotein	11	11
	763	CAMP0902	Putative secreted nuclease (K01174)	11	11
	764	CAMP0903	Putative peptidase (K01270)	10	10
	765	CAMP0904	Putative MFS (Major Facilitator Superfamily) transport protein	13	13
	766	CAMP0905	Putative amino-acid transporter periplasmic solute-binding protein (K02030)	14	14
	767	CAMP0907	Conserved hypothetical protein Cj0984 (K09861)	11	11
	768	CAMP0914	Putative oxidoreductase ferredoxin-type electron transport protein	29	29
	769	CAMP0915	Oxygen-independent coproporphyrinogen III oxidase (K02495)	13	13
	770	CAMP0916	Hypothetical protein Cj0993c	14	14
	771	CAMP0917	Ornithine carbamoyltransferase (K00611)	6	6
	772	CAMP0918	Delta-aminolevulinic acid dehydratase (K01698)	14	14
	773	CAMP0919	GTP cyclohydrolase II (K01497)	12	12
	774	CAMP0920	Putative methyltransferase (GidB homolog) (K03501)	3	3
	775	CAMP0921	Putative periplasmic protein	14	14
	776	CAMP0922	Putative integral membrane protein	11	11
	777	CAMP0923	Putative transcriptional regulator (LysR family)	9	9
	778	CAMP0924	RNA polymerase sigma factor (sigma-70) (K03086)	12	12
	779	CAMP0925	Putative phosphoglycerate/bisphosphoglycerate mutase (K08296)	3	3
	780	CAMP0928	Putative membrane bound ATPase	35	35
	781	CAMP0929	Putative MiaB-like tRNA modifying enzyme (K03423)	30	30
	782	CAMP0930	Putative mechanosensitive ion channel family protein	12	12
	783	CAMP0931	3-dehydroquinate synthase (K01735)	11	11
	784	CAMP0932	Conserved hypothetical proetin Cj1009c (K09944)	12	12
	785	CAMP0934	Putative CorA-like Mg2+ transporter protein	3	3
	786	CAMP0935	Putative membrane protein	3	3
	787	CAMP0936	Putative cytochrome C biogenesis protein	3	3
	788	CAMP0937	Branched-chain amino-acid ABC transport system ATP-binding protein (K01996)	1	1
	789	CAMP0938	Branched-chain amino-acid ABC transport system ATP-binding protein (K01995)	13	13
	790	CAMP0939	Branched-chain amino-acid ABC transport system permease protein (K01998)	3	3
	791	CAMP0940	Branched-chain amino-acid ABC transport system permease protein (K01997)	3	3
	792	CAMP0943	Putative cytochrome C	10	10
	793	CAMP0945	Putative integral membrane protein	12	12
	794	CAMP0946	Aspartate-semialdehyde dehydrogenase (K00133)	13	13
	795	CAMP0947	Sigma-54 associated transcriptional activator (K02481)	14	14
	796	CAMP0948	Hypothetical protein Cj1025c	9	9
	797	CAMP0949	Putative lipoprotein (K09860)	5	5
	798	CAMP0950	DNA gyrase subunit A (K02469)	17	17
	799	CAMP0951	Putative purine/pyrimidine phosphoribosyltransferase (K02242)	11	11
	800	CAMP0952	Putative liproprotein	13	13
	801	CAMP0953	GTP-binding protein (K03596)	12	12
	802	CAMP0954	Outer membrane component of efflux system (multidrug efflux system CmeDEF)	35	35
	803	CAMP0955	Membrane fusion component of efflux system (mutlidrug efflux system CmeDEF)	13	13
	804	CAMP0956	Integral membrane component of efflux system (multidrug efflux system CmeDEF) (K03296)	14	14
	805	CAMP0957	Putative DnaJ-like protein (K03686)	13	13
	806	CAMP0958	Putative arginyl-tRNA-protein transferase (K00685)	6	6
	807	CAMP0960	Pyruvate carboxylase A subunit (K01959)	1	1
	808	CAMP0961	Putative cell division/peptidoglycan biosynthesis protein (K03588)	12	12
	809	CAMP0962	Putative undecaprenyldiphospho-muramoylpentapeptide b-N-acetylglucosaminyltransferase (K02563)	511	511
	810	CAMP0963	Putative MFS (Major Facilitator Superfamily) transport protein (K03449)	12	12
	811	CAMP0964	Putative periplasmic ATP/GTP-binding protein	25	25
	812	CAMP0965	Putative transcriptional regulatory protein	1	1
	813	CAMP0966	Putative thiamine-phosphate pyrophosphorylase (K00788)	14	14
	814	CAMP0967	Thiazole biosynthesis protein ThiH (K03150)	14	14
	815	CAMP0968	Thiazole biosynthesis protein ThiG (K03149)	14	14
	816	CAMP0969	Putative molybdopterin biosynthesis protein (K03148)	14	14
	817	CAMP0970	Putative thiamine biosynthesis protein (K03154)	11	11
	818	CAMP0971	Succinyl-diaminopimelate desuccinylase (K01439)	40	40
	819	CAMP0972	Putative LysE family transporter protein (K06895)	13	13
	820	CAMP0973	NAD-dependent deacetylase (K12410)	14	14
	821	CAMP0975	Putative mismatch repair protein (K07456)	1585	1585
	822	CAMP0976	Putative integral membrane protein	11	11
	823	CAMP0977	UDP-N-acetylmuramate--alanine ligase (K01924)	10	10
	824	CAMP0979	Putative carbon-nitrogen hydrolase family protein (K01501)	1	1
	825	CAMP0980	Putative coiled-coil protein (K03602)	1	1
	826	CAMP0981	Inosine-5'-monophosphate dehydrogenase (K00088)	13	13
	827	CAMP0982	Glu-tRNAGln amidotransferase subunit A (K02433)	12	12
	828	CAMP0984	Isoleucyl-tRNA synthetase (K01870)	49	49
	829	CAMP0985	Putative CinA-like protein (K03743)	1	1
	830	CAMP0986	Putative acetyltransferase	1	1
	831	CAMP0987	Nitroreductase	14	14
	832	CAMP0988	CDP-diacylglycerol--glycerol-3-phosphate 3-phosphatidyltransferase (K00995)	13	13
	833	CAMP0989	Putative peptidase M50 family protein (K11749)	14	14
	834	CAMP0990	Conserved hypothetical protein Cj1069	8	8
	835	CAMP0992	Single-strand DNA binding protein (K03111)	14	14
	836	CAMP0994	ATP-dependent protease La (K01338)	12	12
	837	CAMP0995	Putative lipoprotein (K05807)	13	13
	838	CAMP0996	Conserved hypothetical protein Cj1075 (K13626)	1	1
	839	CAMP0997	Pyrroline-5-carboxylate reductase (K00286)	11	11
	840	CAMP0999	Putative periplasmic protein	1	1
	841	CAMP1001	Putative uroporphyrinogen-III synthase (K01719)	13	13
	842	CAMP1002	Thiamin-phosphate pyrophosphorylase (K00788)	27	27
	843	CAMP1003	Phosphomethylpyrimidine kinase (K00941)	38	38
	844	CAMP1004	Putative nuclease (K07457)	3	3
	845	CAMP1005	Putative ATP/GTP-binding protein (K06923)	13	13
	846	CAMP1006	Transcription-repair coupling factor (K03723)	687	687
	847	CAMP1007	Conserved hypothetical protein Cj1086c	16	16
	848	CAMP1008	Putative peptidase	1	1
	849	CAMP1009	Folylpolyglutamate synthase/dihydrofolate synthase (K11754)	3	3
	850	CAMP1010	Hypothetical protein Cj1089c	11	11
	851	CAMP1011	Putative lipoprotein	13	13
	852	CAMP1012	Leucyl-tRNA synthetase (K01869)	10	10
	853	CAMP1013	Protein-export membrane protein (K03074)	14	14
	854	CAMP1014	Protein-export membrane protein (K03072)	14	14
	855	CAMP1015	Putative preprotein translocase protein (K03210)	1	1
	856	CAMP1016	Putative apolipoprotein N-acyltransferase (K03820)	8	8
	857	CAMP1017	S-adenosylmethionine synthetase (K00789)	14	14
	858	CAMP1019	Aspartate carbamoyltransferase (K00609)	12	12
	859	CAMP1020	Peptidase (K08602)	3	3
	860	CAMP1021	Hypothteical protein Cj1100	1	1
	861	CAMP1022	ATP-dependent DNA helicase (K03657)	3	3
	862	CAMP1023	tRNA pseudouridine synthase B (K03177)	3	3
	863	CAMP1024	Carbon storage regulator homolog (K03563)	1	1
	864	CAMP1025	Putative 4-diphosphocytidyl-2-C-methyl-D-erythritol kinase (K00919)	1	1
	865	CAMP1026	Small protein B homolog (K03664)	12	12
	866	CAMP1027	Putative periplasmic thioredoxin	1	1
	867	CAMP1028	ATP-dependent Clp protease adaptor protein (K06891)	1	1
	868	CAMP1029	ATP-dependent Clp protease ATP-binding subunit (K03694)	1	1
	869	CAMP1030	Leucyl/phenylalanyl-tRNA--protein transferase (K00684)	1	1
	870	CAMP1032	Putative MarC family integral membrane protein (K05595)	1	1
	871	CAMP1033	Putative SelR domain containing protein (K07305)	10	10
	872	CAMP1034	Conserved hypothetical protein Cj1113	13	13
	873	CAMP1035	CDP-diacylglycerol--serine O-phosphatidyltransferase (K17103)	3	3
	874	CAMP1036	Putative phosphatidylserine decarboxylase-related protein (K01613)	3	3
	875	CAMP1038	Ribosomal protein L11 methyltransferase (K02687)	1	1
	876	CAMP1039	Chemotaxis regulatory protein (K03413)	12	12
	877	CAMP1041	UDP-GlcNAc C4,6 dehydratase (K15912)	12	12
	878	CAMP1042	UDP-4-keto-6-deoxy-GlcNAc C4 aminotransferase (K15910)	1	1
	879	CAMP1044	Acetyltransferase (K15913)	1	1
	880	CAMP1045	Galactosyltransferase (K15915)	1	1
	881	CAMP1046	GalNAc transferase (K15914)	1	1
	882	CAMP1047	Oligosaccharide transferase to N-glycosylate proteins (K17251)	1	1
	883	CAMP1048	GalNAc transferase (K17248)	1	1
	884	CAMP1049	Glucosyl transferase (K17250)	1	1
	885	CAMP1050	GalNAc transferase/polymerase (K17249)	1	1
	886	CAMP1051	Flippase (K06148)	1	1
	887	CAMP1052	UDP-GlcNAc/Glc 4-epimerase (K01784)	14	14
	888	CAMP1053	Conserved hypothetical protein Cj1132c (K07501)	14	14
	889	CAMP1054	Heptosyltransferase I (K02841)	14	14
	890	CAMP1055	Putative lipid A biosynthesis lauroyl acyltransferase (K02517)	2	2
	891	CAMP1066	Putative glucosyltransferase	10	10
	892	CAMP1067	Heptosyltransferase II (K02843)	5	5
	893	CAMP1069	D-beta-D-heptose 7-phosphate kinase/D-beta-D-heptose 1-phosphate adenylyltransferase (K03272)	14	14
	894	CAMP1070	ADP-glyceromanno-heptose 6-epimerase (K03274)	14	14
	895	CAMP1071	D,D-heptose 1,7-bisphosphate phosphatase (K03273)	3	3
	896	CAMP1072	Putative periplasmic cytochrome C (K08738)	1	1
	897	CAMP1073	Putative cytochrome oxidase maturation protein cbb3-type	11	11
	898	CAMP1074	Putative cation-transporting ATPase (K17686)	3	3
	899	CAMP1075	Transcription termination factor (K03628)	14	14
	900	CAMP1076	Putative DNA polymerase III subunit gamma (K02343)	14	14
	901	CAMP1080	Putative cation-transporting ATPase (K01533)	3	3
	902	CAMP1081	Putative heavy-metal-associated domain protein	3	3
	903	CAMP1082	Putative cation transport protein (K16264)	14	14
	904	CAMP1083	Hypothetical protein Cj1164c (K09981)	13	13
	905	CAMP1084	Putative integral membrane protein	14	14
	906	CAMP1085	Putative integral membrane protein	13	13
	907	CAMP1086	L-lactate dehydrogenase (K00016)	13	13
	908	CAMP1087	Putative integral membrane protein (dedA homolog)	13	13
	909	CAMP1088	Putative periplasmic protein	3	3
	910	CAMP1089	50 kda outer membrane protein precursor	860	860
	911	CAMP1090	Peptidyl-prolyl cis-trans isomerase (K01802)	14	14
	912	CAMP1091	Conserved hypothetical protein Cj1172c	13	13
	913	CAMP1092	Putative efflux protein (multidrug resistance protein) (K11743)	12	12
	914	CAMP1093	Putative efflux protein (multidrug resistance protein) (K11742)	13	13
	915	CAMP1094	Arginyl-tRNA synthetase (K01887)	14	14
	916	CAMP1095	Sec-independent protein translocase (TatA/E homolog) (K03116)	1	1
	917	CAMP1096	Guanylate kinase (K00942)	14	14
	918	CAMP1098	Flagellar biosynthetic protein (K02421)	23	23
	919	CAMP1099	Putative ABC transporter ATP-binding protein (K02003)	22	22
	920	CAMP1100	Elongation factor TS (K02357)	42	42
	921	CAMP1102	Cyclopropane-fatty-acyl-phospholipid synthase (K00574)	6	6
	922	CAMP1103	Putative ubiquinol-cytochrome C reductase cytochrome C subunit (K00413)	31	31
	923	CAMP1104	Putative ubiquinol-cytochrome C reductase cytochrome B subunit (K00412)	5	5
	924	CAMP1105	Putative ubiquinol-cytochrome C reductase iron-sulfur subunit (K00411)	10	10
	925	CAMP1106	Arsenical pump membrane protein (K03893)	5	5
	926	CAMP1107	tRNA uridine 5-carboxymethylaminomethyl modification enzyme (K03495)	1199	1199
	927	CAMP1109	Bipartate energy taxis response protein cetA	17	17
	928	CAMP1111	Putative C4-dicarboxylate transport protein (K11103)	843	843
	929	CAMP1112	Putative periplasmic protein	27	27
	930	CAMP1113	Possible phosphate permease (K03306)	39	39
	931	CAMP1114	Putative dihydroorotase (K01465)	23	23
	932	CAMP1115	Glycerol-3-phosphate dehydrogenase [NAD(P)+] (K00057)	19	19
	933	CAMP1116	Glu-tRNAGln amidotransferase subunit B (K02434)	767	767
	934	CAMP1117	S-ribosylhomocysteine lyase (autoinducer-2 production protein LuxS) (K07173)	1	1
	935	CAMP1118	Putative iron/ascorbate-dependent oxidoreductase	1	1
	936	CAMP1120	5-methyltetrahydropteroyltriglutamate-- homocysteine methyltransferase (K00549)	951	951
	937	CAMP1121	5,10-methylenetetrahydrofolate reductase (K00297)	33	33
	938	CAMP1122	Putative integral membrane protein	1	1
	939	CAMP1123	ATP synthase F0 sector A subunit (K02108)	20	20
	940	CAMP1124	Putative DNA repair protein RadA (ATP-dependant protease) (K04485)	22	22
	941	CAMP1125	Putative signal recognition particle protein (K03110)	22	22
	942	CAMP1126	Putative lipoprotein thiredoxin	22	22
	943	CAMP1127	Putative 5-formyltetrahydrofolate cyclo-ligase family protein (K01934)	11	11
	944	CAMP1129	Putative integral membrane protein	1	1
	945	CAMP1130	Putative competence family protein (K02238)	9	9
	946	CAMP1131	Putative ribonuclease BN (K07058)	15	15
	947	CAMP1132	Putative glycolate oxidase subunit D (K00104)	14	14
	948	CAMP1133	Putative exporting protein	9	9
	949	CAMP1134	Putative peptidase M23 family protein	14	14
	950	CAMP1135	Hypothetical protein Cj1216c	3	3
	951	CAMP1136	Conserved hypothetical protein Cj1217c (K05810)	14	14
	952	CAMP1137	Putative riboflavin synthase alpha chain (K00793)	12	12
	953	CAMP1138	Putative periplasmic protein	3	3
	954	CAMP1139	10 kD chaperonin (cpn10) (K04078)	8	8
	955	CAMP1140	60 kD chaperonin (cpn60) (K04077)	14	14
	956	CAMP1141	Two-component sensor (histidine kinase) (K02484)	13	13
	957	CAMP1142	Two-component regulator	12	12
	958	CAMP1144	Conserved hypothetical protein Cj1225	1	1
	959	CAMP1145	Putative two-component sensor (histidine kinase) (K02484)	12	12
	960	CAMP1146	Putative two-component regulator (K02483)	1	1
	961	CAMP1147	Serine protease (protease DO) (K04771)	14	14
	962	CAMP1148	Putative curved-DNA binding protein (K05516)	29	29
	963	CAMP1149	Heat shock transcriptional regulator (K13640)	1	1
	964	CAMP1150	Putative glutathione-regulated potassium-efflux system protein (K03455)	785	785
	965	CAMP1151	Hypothetical protein Cj1232	3	3
	966	CAMP1152	Putative HAD-superfamily hydrolase (K01091)	13	13
	967	CAMP1153	Glycyl-tRNA synthetase beta chain (K01879)	941	941
	968	CAMP1154	Putative peptidase M23 family protein	31	31
	969	CAMP1155	Conserved hypothetical protein Cj1236	16	16
	970	CAMP1156	Putative phosphatase (K01524)	3	3
	971	CAMP1158	Putative 4-hydroxythreonine-4-phosphate dehydrogenase (K00097)	14	14
	972	CAMP1159	Putative periplasmic protein	3	3
	973	CAMP1161	Hypothetical protein Cj1242	3	3
	974	CAMP1162	Uroporphyrinogen decarboxylase (K01599)	14	14
	975	CAMP1163	Putative radical SAM domain protein	12	12
	976	CAMP1164	Putative membrane protein	28	28
	977	CAMP1165	Excinuclease ABC subunit C (K03703)	13	13
	978	CAMP1166	Hypothetical protein Cj1247c	3	3
	979	CAMP1167	GMP synthase (glutamine-hydrolyzing) (K01951)	14	14
	980	CAMP1168	Hypothetical protein Cj1249	13	13
	981	CAMP1169	Phosphoribosylamine--glycine ligase (K01945)	14	14
	982	CAMP1170	Conserved hypothetical protein Cj1251	13	13
	983	CAMP1171	Putative periplasmic protein (K04744)	12	12
	984	CAMP1172	Polyribonucleotide nucleotidyltransferase (K00962)	14	14
	985	CAMP1173	Hypothetical protein Cj1254	11	11
	986	CAMP1176	Putative efflux pump	13	13
	987	CAMP1177	Putative phosphotyrosine protein phosphatase (K01104)	1	1
	988	CAMP1178	Major outer membrane protein	3652	3652
	989	CAMP1179	Chaperone DnaJ (K03686)	11	11
	990	CAMP1180	Two-component regulator (K02483)	9	9
	991	CAMP1181	Two-component sensor (histidine kinase) (K02484)	13	13
	992	CAMP1182	Recombination protein (K06187)	3	3
	993	CAMP1183	Putative hydrogenase maturation protease (K03605)	13	13
	994	CAMP1184	Ni/Fe-hydrogenase B-type cytochrome subunit (K03620)	13	13
	995	CAMP1185	Ni/Fe-hydrogenase large subunit (K05922)	14	14
	996	CAMP1186	Ni/Fe-hydrogenase small chain (K05927)	14	14
	997	CAMP1189	Putative 2-nitropropane dioxygenase,oxidoreductase protein (K00459)	13	13
	998	CAMP1190	Tyrosyl-tRNA synthetase (K01866)	14	14
	999	CAMP1191	Putative guanosine-3',5'-bis(diphosphate) 3'-pyrophosphohydrolase (K01139)	14	14
	1000	CAMP1192	Putative DNA-directed RNA polymerase omega chain (K03060)	10	10
	1001	CAMP1193	Uridylate kinase (K09903)	13	13
	1002	CAMP1194	Putative peptidase M23 family protein	14	14
	1003	CAMP1195	Putative integral membrane protein (K09811)	13	13
	1004	CAMP1196	Putative ABC transporter ATP-binding protein (K09812)	14	14
	1005	CAMP1197	Putative tRNA (guanine-N(7)-)-methyltransferase (K03439)	11	11
	1006	CAMP1198	Putative fibronectin domain-containing lipoprotein (K06882)	14	14
	1007	CAMP1199	Putative ribosomal pseudouridine synthase (K06180)	1	1
	1008	CAMP1200	RodA protein homolog (K05837)	1	1
	1009	CAMP1201	Putative K+ uptake protein (K03498)	1	1
	1010	CAMP1202	Putative K+ uptake protein (K03499)	1	1
	1011	CAMP1203	Conserved hypothetical protein Cj1285c (K11782)	1	1
	1012	CAMP1204	Uracil phosphoribosyltransferase (K00761)	1	1
	1013	CAMP1205	Malate oxidoreductase (K00027)	1	1
	1014	CAMP1206	Glutamyl-tRNA synthetase (K01885)	1	1
	1015	CAMP1207	Possible periplasmic protein	13	13
	1016	CAMP1208	Biotin carboxylase (K01961)	1	1
	1017	CAMP1209	Putative biotin carboxyl carrier protein of acetyl-CoA carboxylase (K02160)	1	1
	1018	CAMP1210	Putative deoxycytidine triphosphate deaminase (K01494)	13	13
	1019	CAMP1211	UDP-GlcNAc-specific C4,6 dehydratase/C5 epimerase (K15894)	14	14
	1020	CAMP1212	C4 aminotransferase specific for PseB product (K15895)	12	12
	1021	CAMP1213	Conserved hypothetical protein Cj1295	646	646
	1022	CAMP1217	Putative acyl carrier protein	1	1
	1023	CAMP1220	Putative HAD-superfamily phosphatase, subfamily IIIC	10	10
	1024	CAMP1221	Putative 3-oxoacyl-[acyl-carrier-protein] synthase (K00648)	10	10
	1025	CAMP1222	Putative acyl carrier protein	9	9
	1026	CAMP1226	Putative acyl carrier protein	1	1
	1027	CAMP1229	Putative acylneuraminate cytidylyltransferase (K15899)	33	33
	1028	CAMP1230	Nucleotidase specific for PseC product,UDP-4-amino-4,6-dideoxy-beta-L-AltNAc (K15897)	1	1
	1029	CAMP1231	N-acetyltransferase specific for PseC product,UDP-4-amino-4,6-dideoxy-beta-L-AltNAc (K15896)	1	1
	1030	CAMP1235	Pse synthetase (K15898)	13	13
	1031	CAMP1251	Motility accessory factor (function unknown)	57	57
	1032	CAMP1259	Putative periplasmic protein (K02456)	34	34
	1033	CAMP1260	Putative glycoprotease (K01409)	35	35
	1034	CAMP1261	Putative periplasmic protein	50	50
	1035	CAMP1262	1-deoxy-D-xylulose 5-phosphate reductoisomerase (K00099)	13	13
	1036	CAMP1263	Phosphatidate cytidylyltransferase (K00981)	14	14
	1037	CAMP1264	Putative coiled-coil protein	12	12
	1038	CAMP1265	Putative fibronectin/fibrinogen-binding protein	5	5
	1039	CAMP1266	Putative molybdopterin-guanine dinucleotide biosynthesis protein (K03752)	13	13
	1040	CAMP1267	Phospholipase A (K01058)	13	13
	1041	CAMP1268	Enterochelin uptake permease (K02015)	14	14
	1042	CAMP1269	Enterochelin uptake permease (K02015)	14	14
	1043	CAMP1270	Enterochelin uptake ATP-binding protein (K02013)	14	14
	1044	CAMP1271	Enterochelin uptake periplasmic binding protein (K02016)	14	14
	1045	CAMP1272	Putative integral membrane protein	3	3
	1046	CAMP1273	Putative periplasmic cytochrome C (K03385)	14	14
	1047	CAMP1274	Putative periplasmic cytochrome C (K15876)	3	3
	1048	CAMP1275	Polyphosphate kinase (K00937)	12	12
	1049	CAMP1277	Hypothetical protein Cj1361c (K03407)	1	1
	1050	CAMP1278	Holliday junction DNA helicase (K03551)	1	1
	1051	CAMP1279	Acid membrane antigen A	1	1
	1052	CAMP1280	Fumarate hydratase (K01679)	14	14
	1053	CAMP1282	Glucosamine--fructose-6-phosphate aminotransferase (isomerizing) (K00820)	14	14
	1054	CAMP1283	Putative nucleotidyltransferase (K00990)	26	26
	1055	CAMP1284	Putative radical SAM domain protein (K18285)	14	14
	1056	CAMP1285	Putative permease (K06901)	13	13
	1057	CAMP1286	Putative nucleotide phosphoribosyltransferase (K00769)	13	13
	1058	CAMP1287	Putative periplasmic protein (VacJ homolog) (K04754)	14	14
	1059	CAMP1288	Putative periplasmic protein (K07323)	12	12
	1060	CAMP1289	Putative ntegral membrane protein (K07003)	7	7
	1061	CAMP1290	Conserved hypothetical protein Cj1374c (K02428)	7	7
	1062	CAMP1291	Putative multidrug efflux transporter	11	11
	1063	CAMP1293	Putative ferredoxin	12	12
	1064	CAMP1294	L-seryl-tRNA(SeC) selenium transferase (K01042)	14	14
	1065	CAMP1295	Putative selenocysteine-specific elongation factor (K03833)	14	14
	1066	CAMP1296	Putative periplasmic protein (K03981)	26	26
	1067	CAMP1297	Putative lipoprotein	3	3
	1068	CAMP1298	Flavodoxin (K03839)	14	14
	1069	CAMP1299	Hypothetical protein Cj1383c	3	3
	1070	CAMP1300	Hypothetical protein Cj1384c	14	14
	1071	CAMP1301	Catalase (K03781)	35	35
	1072	CAMP1302	Ankyrin-repeat containing protein (K06867)	12	12
	1073	CAMP1303	Helix-turn-helix containing protein	10	10
	1074	CAMP1304	Putative endoribonuclease L-PSP	13	13
	1075	CAMP1305	Putative cystathionine beta-lyase, N-terminus	12	12
	1076	CAMP1307	Putative fumarate lyase (K01756)	13	13
	1077	CAMP1308	Putative ferrous iron transport protein (K04758)	1	1
	1078	CAMP1309	Ferrous iron transport protein (K04759)	13	13
	1079	CAMP1311	Enoyl-[acyl-carrier-protein] reductase [NADH] (K00208)	13	13
	1080	CAMP1312	Putative triosephosphate isomerase (K01803)	1	1
	1081	CAMP1313	Phosphoglycerate kinase (K00927)	7	7
	1082	CAMP1314	Glyceraldehyde 3-phosphate dehydrogenase (K00134)	14	14
	1083	CAMP1315	Putative nicotinate-nucleotide adenylyltransferase (K00969)	13	13
	1084	CAMP1316	Conserved hypothetical protein Cj1405 (K09710)	14	14
	1085	CAMP1318	Putative phospho-sugar mutase (K15778)	48	48
	1086	CAMP1319	Putative flagellar protein (K02415)	14	14
	1087	CAMP1320	Holo-[acyl-carrier protein] synthase (K00997)	3	3
	1088	CAMP1321	Putative membrane protein	27	27
	1089	CAMP1322	Putative cytochrome P450	13	13
	1090	CAMP1323	Putative integral membrane protein	13	13
	1091	CAMP1324	Capsule polysaccharide modification protein (K07265)	10	10
	1092	CAMP1325	Capsule polysaccharide modification protein (K07266)	3	3
	1093	CAMP1354	D-arabinose 5-phosphate isomerase (K06041)	33	33
	1094	CAMP1355	Capsule polysaccharide export system periplasmic protein	3	3
	1095	CAMP1356	Capsule polysaccharide export system inner membrane protein (K10107)	14	14
	1096	CAMP1357	Capsule polysaccharide export ATP-binding protein (K09689)	13	13
	1097	CAMP1358	Capsule polysaccharide export system inner membrane protein (K09688)	13	13
	1098	CAMP1359	Hypothetical protein Cj1449c (K09979)	12	12
	1099	CAMP1360	Putative ATP/GTP-binding protein	14	14
	1100	CAMP1361	dUTPase	27	27
	1101	CAMP1362	Putative integral membrane protein	10	10
	1102	CAMP1363	Putative tRNA(Ile)-lysidine synthase (K04075)	14	14
	1103	CAMP1364	Putative radical SAM domain family protein	14	14
	1104	CAMP1365	Peptide chain release factor 2 (K02836)	14	14
	1105	CAMP1367	tRNA pseudouridine synthase D (K06176)	14	14
	1106	CAMP1368	Putative thiamin-monophosphate kinase (K00946)	14	14
	1107	CAMP1369	Hypothetical protein Cj1459	9	9
	1108	CAMP1370	Hypothetical protein Cj1460	3	3
	1109	CAMP1371	Putative DNA methylase	10	10
	1110	CAMP1372	Flagellar P-ring protein (K02394)	14	14
	1111	CAMP1373	Hypothetical protein Cj1463	13	13
	1112	CAMP1374	Hypothetical protein Cj1464	11	11
	1113	CAMP1375	Hypothetical protein Cj1465	13	13
	1114	CAMP1376	Putative flagellar hook-associated protein (K02396)	14	14
	1115	CAMP1377	Hypothetical protein Cj1467	14	14
	1116	CAMP1378	Putative integral membrane protein (K07090)	14	14
	1117	CAMP1379	Putative type II protein secretion system E protein (K02454)	3	3
	1118	CAMP1381	Putative ATP/GTP-binding protein (K01714)	1	1
	1119	CAMP1382	Putative type II protein secretion system D protein (K02453)	12	12
	1120	CAMP1383	Hypothetical protein Cj1475c	3	3
	1121	CAMP1384	Pyruvate-flavodoxin oxidoreductase (K03737)	14	14
	1122	CAMP1385	Putative hydrolase (K01091)	14	14
	1123	CAMP1386	Outer membrane fibronectin-binding protein (K03286)	3	3
	1124	CAMP1389	Putative helicase (K03582)	3	3
	1125	CAMP1390	Hypothetical protein Cj1482c	14	14
	1126	CAMP1391	Putative lipoprotein	1	1
	1127	CAMP1392	Putative membrane protein	12	12
	1128	CAMP1393	Putative periplasmic protein	5	5
	1129	CAMP1394	Putative periplasmic protein	5	5
	1130	CAMP1395	cb-type cytochrome C oxidase subunit III (K00406)	13	13
	1131	CAMP1396	cb-type cytochrome C oxidase subunit IV (K00407)	13	13
	1132	CAMP1397	cb-type cytochrome C oxidase subunit II (K00405)	14	14
	1133	CAMP1398	cb-type cytochrome C oxidase subunit I (K00404)	14	14
	1134	CAMP1399	Putative two-component regulator	10	10
	1135	CAMP1400	Putative two-component sensor	8	8
	1136	CAMP1401	Putative integral membrane protein (K09792)	486	486
	1137	CAMP1402	Carbamoyl-phosphate synthase small chain (K01956)	465	465
	1138	CAMP1403	Conserved hypothetical protein Cj1495c (K09804)	12	12
	1139	CAMP1404	Putative periplasmic protein	12	12
	1140	CAMP1405	Hypothetical protein Cj1497c	1	1
	1141	CAMP1406	Adenylosuccinate synthetase (K01939)	14	14
	1142	CAMP1407	Putative integral membrane protein (K07112)	29	29
	1143	CAMP1408	Conserved hypothetical protein Cj1501	13	13
	1144	CAMP1409	Putative sodium/proline symporter (K11928)	40	40
	1145	CAMP1411	Putative selenide,water dikinase (K01008)	13	13
	1146	CAMP1412	Putative two-component response regulator (SirA-like protein)	1	1
	1147	CAMP1413	Putative MCP-type signal transduction protein (K03406)	3	3
	1148	CAMP1414	Putative regulatory protein	1	1
	1149	CAMP1415	FdhD protein (K02379)	14	14
	1150	CAMP1416	Putative formate dehydrogenase, cytochrom B subunit (K00127)	13	13
	1151	CAMP1417	Putative formate dehydrogenase iron-sulfur subunit (K00124)	12	12
	1152	CAMP1418	Putative formate dehydrogenase large subunit (Selenocysteine containing) (K00123)	4	4
	1153	CAMP1419	Possible periplasmic protein	1	1
	1154	CAMP1420	Hypothetical protein Cj1514c	1	1
	1155	CAMP1421	Putative decarboxylase (K13747)	11	11
	1156	CAMP1422	Putative periplasmic oxidoreductase (K04753)	11	11
	1157	CAMP1423	Putative molybdopterin converting factor,subunit 1 (K03636)	12	12
	1158	CAMP1424	Putative molybdopterin converting factor,subunit 2 (K03635)	14	14
	1159	CAMP1425	Putative molybdopterin biosynthesis protein (K03750)	42	42
	1160	CAMP1429	Phosphoribosylformylglycinamidine cyclo-ligase (K01933)	42	42
	1161	CAMP1430	Putative dephospho-CoA kinase (K00859)	34	34
	1162	CAMP1431	Diaminopimelate epimerase (K01778)	14	14
	1163	CAMP1432	Putative periplasmic protein (K03796)	13	13
	1164	CAMP1433	Putative helix-turn-helix containing protein (K07133)	25	25
	1165	CAMP1434	Putative bacterioferritin (K04047)	1	1
	1166	CAMP1435	Putative glucose-6-phosphate isomerase (K01810)	1	1
	1167	CAMP1436	UTP--glucose-1-phosphate uridylyltransferase (K00963)	1	1
	1168	CAMP1437	Acetyl-coenzyme A synthetase (K01895)	13	13
	1169	CAMP1439	Putative anion-uptake ABC-transport system permease protein (K05773)	1	1
	1170	CAMP1440	Putative periplasmic protein (K05772)	1	1
	1171	CAMP1441	Conserved hypothetical protein Cj1541 (K07160)	8	8
	1172	CAMP1442	Putative allophanate hydrolase subunit 1	1	1
	1173	CAMP1443	Putative allophanate hydrolase subunit 2	1	1
	1174	CAMP1444	Putative integral membrane protein	1	1
	1175	CAMP1445	MdaB protein homolog (K03923)	1	1
	1176	CAMP1448	Putative NADP-dependent alcohol dehydrogenase (K13979)	1	1
	1177	CAMP1458	Hypothetical protein Cj1562	2	2
	1178	CAMP1459	Putative transcriptional regulator	14	14
	1179	CAMP1463	NADH dehydrogenase I chain M (K00342)	1	1
	1180	CAMP1464	NADH dehydrogenase I chain L (K00341)	14	14
	1181	CAMP1465	NADH dehydrogenase I chain K (K00340)	3	3
	1182	CAMP1466	NADH dehydrogenase I chain J (K00339)	14	14
	1183	CAMP1467	NADH dehydrogenase I chain I (K00338)	12	12
	1184	CAMP1468	NADH dehydrogenase I chain H (K00337)	14	14
	1185	CAMP1469	Putative NADH dehydrogenase I chain G (K00336)	14	14
	1186	CAMP1470	Hypothetical protein Cj1574c (K00335)	1	1
	1187	CAMP1471	Hypothetical protein Cj1575c (K00334)	1	1
	1188	CAMP1472	NADH dehydrogenase I chain D (K00333)	1	1
	1189	CAMP1473	NADH dehydrogenase I chain C (K00332)	1	1
	1190	CAMP1474	NADH dehydrogenase I chain B (K00331)	1	1
	1191	CAMP1475	NADH dehydrogenase I chain A (K00330)	13	13
	1192	CAMP1476	Putative peptide ABC-transport system ATP-binding protein (K02032)	13	13
	1193	CAMP1477	Putative peptide ABC-transport system ATP-binding protein (K02031)	1	1
	1194	CAMP1478	Putative peptide ABC-transport system permease protein (K02034)	13	13
	1195	CAMP1479	Putative peptide ABC-transport system permease protein (K02033)	14	14
	1196	CAMP1480	Putative peptide ABC-transport system periplasmic peptide-binding protein (K02035)	13	13
	1197	CAMP1482	Single domain haemoglobin	1	1
	1198	CAMP1483	Putative ABC transporter (K06161)	13	13
	1199	CAMP1484	Putative MFS (Major Facilitator Superfamily) transport protein	14	14
	1200	CAMP1486	Translation initiation factor IF-1 (K02518)	1	1
	1201	CAMP1491	DNA-directed RNA polymerase alpha chain (K03040)	14	14
	1202	CAMP1493	ATP phosphoribosyltransferase (K00765)	14	14
	1203	CAMP1494	Histidinol dehydrogenase (K00013)	14	14
	1204	CAMP1495	Imidazoleglycerol-phosphate dehydratase/histidinol-phosphatase (K01089)	13	13
	1205	CAMP1496	Imidazole glycerol phosphate synthase subunit (K02501)	14	14
	1206	CAMP1497	Phosphoribosylformimino-5-aminoimidazole carboxamide ribotide isomerase (K01814)	14	14
	1207	CAMP1499	Imidazole glycerol phosphate synthase subunit (K02500)	14	14
	1208	CAMP1500	Phosphoribosyl-AMP cyclohydrolase/ phosphoribosyl-ATP pyrophosphohydrolase (K11755)	14	14
	1209	CAMP1501	Putative 2,3,4,5-tetrahydropyridine-2-carboxylate N-succinyltransferase (K00674)	14	14
	1210	CAMP1502	Putative ATP/GTP-binding protein (Mrp protein homolog) (K03593)	13	13
	1211	CAMP1503	2-C-methyl-D-erythritol 4-phosphate cytidylyltransferase/ 2-C-methyl-D-erythritol 2,4-cyclodiphosphate synthase (K12506)	13	13
	1212	CAMP1505	Putative sulfate adenylyltransferase (K00958)	14	14
	1213	CAMP1506	Putative phosphatidylglycerophosphatase (K01095)	13	13
	1214	CAMP1508	Peptide chain release factor 1 (K02835)	13	13
	1215	CAMP1509	Putative pyridoxamine 5'-phosphate oxidase (K07226)	14	14
	1216	CAMP1510	Haemin uptake system outer membrane receptor (K02014)	320	320
	1217	CAMP1511	Putative haemin uptake system permease protein (K02015)	14	14
	1218	CAMP1512	Putative haemin uptake system ATP-binding protein (K02013)	13	13
	1219	CAMP1513	Putative haemin uptake system periplasmic haemin-binding protein (K02016)	3	3
	1220	CAMP1514	Putative radical SAM domain protein	3	3
	1221	CAMP1516	A/G-specific adenine glycosylase (K03575)	12	12
	1222	CAMP1517	Putative periplasmic protein	12	12
	1223	CAMP1519	Putative membrane protein	10	10
	1224	CAMP1520	L-serine dehydratase (K01752)	11	11
	1225	CAMP1522	Putative periplasmic protein	11	11
	1226	CAMP1524	Putative exbB/tolQ family transport protein (K03561)	11	11
	1227	CAMP1525	Putative exbD/tolR family transport protein (K03559)	3	3
	1228	CAMP1527	Conserved hypothetical protein Cj1631c	8	8
	1229	CAMP1528	Putative periplasmic protein	5	5
	1230	CAMP1529	Putative ATP-binding protein (K00566)	13	13
	1231	CAMP1530	Chorismate synthase (K01736)	14	14
	1232	CAMP1531	Ribonuclease III (K03685)	13	13
	1233	CAMP1532	Ribonuclease HI (K03469)	13	13
	1234	CAMP1533	Putative periplasmic protein	10	10
	1235	CAMP1534	DNA primase (K02316)	10	10
	1236	CAMP1535	NifU protein homolog	12	12
	1237	CAMP1536	Hypothetical protein Cj1640	12	12
	1238	CAMP1537	UDP-N-acetylmuramoylalanyl-D-glutamate--2, 6-diaminopimelate ligase (K01928)	13	13
	1239	CAMP1538	Conserved hypothetical protein Cj1642 (K09747)	12	12
	1240	CAMP1539	Putative periplasmic protein	13	13
	1241	CAMP1540	Geranyltranstransferase (K00795)	13	13
	1242	CAMP1541	Transketolase (K00615)	14	14
	1243	CAMP1543	Putative ABC transport system ATP-binding protein (K02065)	12	12
	1244	CAMP1544	Putative ABC transport system periplasmic substrate-binding protein (K02067)	14	14
	1245	CAMP1545	Putative lipoprotein (K18480)	3	3
	1246	CAMP1546	Hypothetical protein Cj1650	12	12
	1247	CAMP1547	Methionine aminopeptidase (K01265)	13	13
	1248	CAMP1548	Glutamate racemase (K01776)	195	195
	1249	CAMP1549	Putative lipoprotein	13	13
	1250	CAMP1550	Na(+)/H(+) antiporter (K03313)	14	14
	1251	CAMP1551	Na(+)/H(+) antiporter (K03313)	13	13
	1252	CAMP1552	Hypothetical protein Cj1656c	7	7
	1253	CAMP1553	Putative iron permease (K07243)	12	12
	1254	CAMP1554	Periplasmic protein p19 (K07230)	13	13
	1255	CAMP1555	Putative integral membrane protein	8	8
	1256	CAMP1556	Possible ABC transport system permease (K02004)	917	917
	1257	CAMP1557	Putative integral membrane protein (K02004)	14	14
	1258	CAMP1558	Putative ABC transport system ATP-binding protein (K02003)	14	14
	1259	CAMP1559	Putative periplasmic thiredoxin	12	12
	1260	CAMP1560	Putative lipoprotein thiredoxin	12	12
	1261	CAMP1564	Putative ATP-dependent DNA ligase (K10747)	3	3
	1262	CAMP1565	Putative periplasmic protein	13	13
	1263	CAMP1566	Hypothetical protein Cj1671c	1	1
	1264	CAMP1567	Enolase (K01689)	14	14
	1265	CAMP1568	RecA protein (K03553)	14	14
	1266	CAMP1569	Conserved hypothetical protein Cj1674 (K11785)	14	14
	1267	CAMP1570	Flagellar biosynthetic protein (K02420)	11	11
	1268	CAMP1571	UDP-N-acetylenolpyruvoylglucosamine reductase (K00075)	14	14
	1269	CAMP1574	Putative periplasmic protein	6	6
	1270	CAMP1575	CysQ protein homolog (K01082)	14	14
	1271	CAMP1577	Putative transmembrane transport protein	13	13
	1272	CAMP1578	Putative biotin synthase (K01012)	14	14
	1273	CAMP1579	DNA topoisomerase I (K03168)	13	13
	1274	CAMP1581	Preprotein translocase subunit (K03076)	14	14
	1275	CAMP1602	Putative ribosomal pseudouridine synthase (K06178)	14	14
	1276	CAMP1603	Putative metallo-beta-lactamase family protein (K12574)	1131	1131
	1277	CAMP1604	Putative dimethyladenosine transferase (16S rRNA dimethylase) (K02528)	5	5
	1278	CAMP1606	Putative radical SAM domain protein (K06941)	14	14
	1279	CAMP1608	Putative acetyltransferase	9	9
	1280	CAMP1609	3-isopropylmalate dehydratase small subunit (K01704)	13	13
	1281	CAMP1610	3-isopropylmalate dehydratase large subunit (K01703)	14	14
	1282	CAMP1611	3-isopropylmalate dehydrogenase (K00052)	14	14
	1283	CAMP1612	2-isopropylmalate synthase (K01649)	13	13
	1284	CAMP1613	Hypothetical protein Cj1720	12	12
	1285	CAMP1617	Putative GTP cyclohydrolase I (K09457)	12	12
	1286	CAMP1623	Crossover junction endodeoxyribonuclease (K01159)	17	17
	1287	CAMP1627	Pseudogene (putative TonB-denpendent outer membrane receptor)	13	13
	1288	CAMP1637	Pseudogene (nitroreductase)	16	16
	1289	CAMP1639	Pseudogene (putative C4-dicarboxylate anaerobic carrier)	11	11
	1290	CAMP1640	Pseudogene (putative MmgE/PrpD family protein)	3	3
	1291	CAMP1642	Pseudogene (putative C4-dicarboxylate anaerobic carrier)	340	340
	1292	CAMP1803	30S ribosomal protein S1	6	6
	1293	CAMP1804	30S ribosomal protein S2	7	7
	1294	CAMP1805	30S ribosomal protein S3	14	14
	1295	CAMP1806	30S ribosomal protein S4	10	10
	1296	CAMP1807	30S ribosomal protein S5	2	2
	1297	CAMP1808	30S ribosomal protein S6	41	41
	1298	CAMP1809	30S ribosomal protein S7	59	59
	1299	CAMP1810	30S ribosomal protein S8	2	2
	1300	CAMP1811	30S ribosomal protein S9	1	1
	1301	CAMP1812	30S ribosomal protein S10	2	2
	1302	CAMP1813	30S ribosomal protein S11	4	4
	1303	CAMP1814	30S ribosomal protein S12	11	11
	1304	CAMP1815	30S ribosomal protein S13	8	8
	1305	CAMP1816	30S ribosomal protein S14	3	3
	1306	CAMP1817	30S ribosomal protein S15	1	1
	1307	CAMP1818	30S ribosomal protein S16	2	2
	1308	CAMP1819	30S ribosomal protein S17	2	2
	1309	CAMP1820	30S ribosomal protein S18	2	2
	1310	CAMP1821	30S ribosomal protein S19	2	2
	1311	CAMP1822	30S ribosomal protein S20	2	2
	1312	CAMP1823	30S ribosomal protein S21	1	1
	1313	CAMP1824	50S ribosomal protein L1	15	15
	1314	CAMP1825	50S ribosomal protein L2	18	18
	1315	CAMP1826	50S ribosomal protein L3	11	11
	1316	CAMP1827	50S ribosomal protein L4	21	21
	1317	CAMP1828	50S ribosomal protein L5	3	3
	1318	CAMP1829	50S ribosomal protein L6	3	3
	1319	CAMP1830	50S ribosomal protein L7/L12	3	3
	1320	CAMP1831	50S ribosomal protein L9	10	10
	1321	CAMP1832	50S ribosomal protein L10	1	1
	1322	CAMP1833	50S ribosomal protein L11	5	5
	1323	CAMP1834	50S ribosomal protein L13	9	9
	1324	CAMP1835	50S ribosomal protein L14	1	1
	1325	CAMP1836	50S ribosomal protein L15	16	16
	1326	CAMP1837	50S ribosomal protein L16	2	2
	1327	CAMP1838	50S ribosomal protein L17	7	7
	1328	CAMP1839	50S ribosomal protein L18	2	2
	1329	CAMP1840	50S ribosomal protein L19	3	3
	1330	CAMP1841	50S ribosomal protein L20	1	1
	1331	CAMP1842	50S ribosomal protein L21	1	1
	1332	CAMP1843	50S ribosomal protein L22	130	130
	1333	CAMP1844	50S ribosomal protein L23	8	8
	1334	CAMP1845	50S ribosomal protein L24	1	1
	1335	CAMP1846	50S ribosomal protein L27	1	1
	1336	CAMP1847	50S ribosomal protein L28	1	1
	1337	CAMP1848	50S ribosomal protein L29	1	1
	1338	CAMP1849	50S ribosomal protein L31	1	1
	1339	CAMP1850	50S ribosomal protein L32	1	1
	1340	CAMP1851	50S ribosomal protein L33	2	2
	1341	CAMP1852	50S ribosomal protein L34	17	17
	1342	CAMP1853	50S ribosomal protein L35	2	2
	1343	CAMP1854	50S ribosomal protein L36	2	2
	Note:
	Order of the loci: variable loci (row 1-19, n=19), incomplete loci (row 20-28, n=9), and loci that are identical among the strains (row 29-1343, n=1315), starting with loci with the identical new allele (row 29-72, n=44).
	Allele numbers are those posted in PubMLST. Novel alleles lacking designations in pubMLST are indicated as 'new#1, 'new#2' etc. Missing alleles are marked as 'X'. Incomplete alleles (located at the end of contigs) are marked as 'I'.

## Sheet: Table S2.cgMLST.ST8567
	Table S2. Complete output of cg/wgMLST analysis
				Allele
	Row	Locus	Product	D2-0h-37-D	D2-0h-42-A	D2-72h-37-A	D2-72h-42-C	D2-7d-37-A	D2-7d-42-A'
	1	CAMP0377	Putative ATP/GTP binding protein	new#1	14	14	14	14	14
	2	CAMP0772	Conserved hypothetical protein Cj0837c (K01772)	new#1	1	1	1	1	1
	3	CAMP0924	RNA polymerase sigma factor (sigma-70) (K03086)	779	1	1	1	1	1
	4	CAMP0260	Putative MoeB/ThiF family protein	635	635	new#1	635	635	635
	5	CAMP0311	Putative anthranilate synthase component I (K01657)	1	new#1	1	1	1	1
	6	CAMP0391	Putative ABC transporter ATP-binding protein	1	new#1	1	1	1	1
	7	CAMP0580	Carbamoyltransferase (K04656)	32	new#1	32	32	32	32
	8	CAMP0608	Putative integral membrane protein	4	new#1	4	4	4	4
	9	CAMP0619	Putative ATP/GTP-binding protein (K06925)	27	new#1	27	27	27	27
	10	CAMP0871	Putative helicase	new#1	new#2	new#1	new#1	new#1	new#1
	11	CAMP0912	Putative membrane protein	1	new#1	1	1	1	1
	12	CAMP0999	Putative periplasmic protein	1	new#1	1	1	1	1
	13	CAMP1029	ATP-dependent Clp protease ATP-binding subunit (K03694)	828	new#1	828	828	828	828
	14	CAMP1261	Putative periplasmic protein	45	new#1	45	45	45	45
	15	CAMP0002	DNA polymerase III, beta chain (K02338)	50	50	50	new#1	50	50
	16	CAMP0089	ParB family protein (K03497)	1	1	1	new#1	1	1
	17	CAMP0246	Homolog of E. coli rod shape-determining protein (K03569)	21	21	21	745	21	21
	18	CAMP0279	Putative integral membrane protein (K11720)	1	1	1	new#1	1	1
	19	CAMP0471	Putative secreted protease (K03797)	37	37	37	new#1	37	37
	20	CAMP0730	UDP-N-acetylmuramoyl-tripeptide D-alanyl-D-alanine ligase (K01929)	1	1	1	new#1	1	1
	21	CAMP0889	Hypothetical protein Cj0963 (K02334)	1	1	1	new#1	1	1
	22	CAMP1051	Flippase (K06148)	19	19	19	new#1	19	19
	23	CAMP1433	Putative helix-turn-helix containing protein (K07133)	25	25	25	new#1	25	25
	24	CAMP1214	Hypothetical protein Cj1296	new#1	new#2	42	42	new#1	new#1
	25	CAMP0037	Putative poly(A) polymerase family protein	28	28	28	I	28	28
	26	CAMP0144	Conserved hypothetical protein Cj0156c (K09761)	1	1	1	1	1	new#1
	27	CAMP0289	Hypothetical protein Cj0323	I	I	1	X	1	I
	28	CAMP0545	Putative integral membrane protein	588	588	588	588	I	I
	29	CAMP0828	Putative amino acid ABC tansporter permease protein (K02029)	13	13	13	I	13	13
	30	CAMP1130	Putative competence family protein (K02238)	9	9	9	I	9	9
	31	CAMP1641	Pesudogene (type II protein secretion system F protein)	13	13	13	I	13	13
	32	CAMP0003	DNA gyrase subunit B (K02470)	new#1	new#1	new#1	new#1	new#1	new#1
	33	CAMP0007	Glutamate synthase (NADPH) large subunit (K00265)	new#1	new#1	new#1	new#1	new#1	new#1
	34	CAMP0022	Putative ribosomal pseudouridine synthase (K06180)	new#1	new#1	new#1	new#1	new#1	new#1
	35	CAMP0112	Putative membrane protein	new#1	new#1	new#1	new#1	new#1	new#1
	36	CAMP0121	Putative glycoprotease family protein	new#1	new#1	new#1	new#1	new#1	new#1
	37	CAMP0122	Putative homoserine kinase (K00872)	new#1	new#1	new#1	new#1	new#1	new#1
	38	CAMP0124	Translation initiation factor IF-2 (K02519)	new#1	new#1	new#1	new#1	new#1	new#1
	39	CAMP0126	Conserved hypothetical protein Cj0138 (K09748)	new#1	new#1	new#1	new#1	new#1	new#1
	40	CAMP0131	Putative periplasmic solute binding protein for ABC transport system (K09815)	new#1	new#1	new#1	new#1	new#1	new#1
	41	CAMP0218	Hypothetical protein Cj0248	new#1	new#1	new#1	new#1	new#1	new#1
	42	CAMP0222	Molybdenum cofactor biosynthesis protein C (K03637)	new#1	new#1	new#1	new#1	new#1	new#1
	43	CAMP0253	Chemotaxis histidine kinase (K03407)	new#1	new#1	new#1	new#1	new#1	new#1
	44	CAMP0295	Putative fatty acid/phospholipid synthesis protein (K03621)	new#1	new#1	new#1	new#1	new#1	new#1
	45	CAMP0308	Excinuclease ABC subunit A (K03701)	new#1	new#1	new#1	new#1	new#1	new#1
	46	CAMP0495	OORA subunit of 2-oxoglutarate:acceptor oxidoreductase (K00174)	new#1	new#1	new#1	new#1	new#1	new#1
	47	CAMP0507	Flagellar hook-associated protein (K02407)	new#1	new#1	new#1	new#1	new#1	new#1
	48	CAMP0519	Putative MATE family transport protein	new#1	new#1	new#1	new#1	new#1	new#1
	49	CAMP0562	Putative polyphosphate kinase	new#1	new#1	new#1	new#1	new#1	new#1
	50	CAMP0647	Putative protease (K08303)	new#1	new#1	new#1	new#1	new#1	new#1
	51	CAMP0805	Very hypothetical protein Cj0877c	new#1	new#1	new#1	new#1	new#1	new#1
	52	CAMP0823	Phenylalanyl-tRNA synthetase beta chain (K01890)	new#1	new#1	new#1	new#1	new#1	new#1
	53	CAMP0834	Putative periplasmic protein	new#1	new#1	new#1	new#1	new#1	new#1
	54	CAMP0846	Putative ABC-type amino-acid transporter permease protein (K10040)	new#1	new#1	new#1	new#1	new#1	new#1
	55	CAMP0860	Putative sodium:amino-acid symporter family protein	new#1	new#1	new#1	new#1	new#1	new#1
	56	CAMP0861	Putative sodium:amino-acid symporter family protein (K03308)	new#1	new#1	new#1	new#1	new#1	new#1
	57	CAMP0884	Putative membrane protein (K03217)	new#1	new#1	new#1	new#1	new#1	new#1
	58	CAMP0903	Putative peptidase (K01270)	new#1	new#1	new#1	new#1	new#1	new#1
	59	CAMP0905	Putative amino-acid transporter periplasmic solute-binding protein (K02030)	new#1	new#1	new#1	new#1	new#1	new#1
	60	CAMP0990	Conserved hypothetical protein Cj1069	new#1	new#1	new#1	new#1	new#1	new#1
	61	CAMP1106	Arsenical pump membrane protein (K03893)	new#1	new#1	new#1	new#1	new#1	new#1
	62	CAMP1107	tRNA uridine 5-carboxymethylaminomethyl modification enzyme (K03495)	new#1	new#1	new#1	new#1	new#1	new#1
	63	CAMP1112	Putative periplasmic protein	new#1	new#1	new#1	new#1	new#1	new#1
	64	CAMP1124	Putative DNA repair protein RadA (ATP-dependant protease) (K04485)	new#1	new#1	new#1	new#1	new#1	new#1
	65	CAMP1178	Major outer membrane protein	new#1	new#1	new#1	new#1	new#1	new#1
	66	CAMP1251	Motility accessory factor (function unknown)	new#1	new#1	new#1	new#1	new#1	new#1
	67	CAMP1275	Polyphosphate kinase (K00937)	new#1	new#1	new#1	new#1	new#1	new#1
	68	CAMP1306	Putative cystathionine beta-lyase (K01760)	new#1	new#1	new#1	new#1	new#1	new#1
	69	CAMP1309	Ferrous iron transport protein (K04759)	new#1	new#1	new#1	new#1	new#1	new#1
	70	CAMP1310	Putative Ni/Fe-hydrogenase small subunit (K05927)	new#1	new#1	new#1	new#1	new#1	new#1
	71	CAMP1316	Conserved hypothetical protein Cj1405 (K09710)	new#1	new#1	new#1	new#1	new#1	new#1
	72	CAMP1418	Putative formate dehydrogenase large subunit (Selenocysteine containing) (K00123)	new#1	new#1	new#1	new#1	new#1	new#1
	73	CAMP1457	Putative transcriptional regulator	new#1	new#1	new#1	new#1	new#1	new#1
	74	CAMP1475	NADH dehydrogenase I chain A (K00330)	new#1	new#1	new#1	new#1	new#1	new#1
	75	CAMP1510	Haemin uptake system outer membrane receptor (K02014)	new#1	new#1	new#1	new#1	new#1	new#1
	76	CAMP1511	Putative haemin uptake system permease protein (K02015)	new#1	new#1	new#1	new#1	new#1	new#1
	77	CAMP1515	Alpha-ketoglutarate permease (K03761)	new#1	new#1	new#1	new#1	new#1	new#1
	78	CAMP1518	Riboflavin-specific deaminase/reductase (K11752)	new#1	new#1	new#1	new#1	new#1	new#1
	79	CAMP1523	Hypothetical protein Cj1627c	new#1	new#1	new#1	new#1	new#1	new#1
	80	CAMP1580	Putative efflux protein	new#1	new#1	new#1	new#1	new#1	new#1
	81	CAMP1602	Putative ribosomal pseudouridine synthase (K06178)	new#1	new#1	new#1	new#1	new#1	new#1
	82	CAMP1613	Hypothetical protein Cj1720	new#1	new#1	new#1	new#1	new#1	new#1
	83	CAMP1614	Putative outer membrane protein	new#1	new#1	new#1	new#1	new#1	new#1
	84	CAMP1621	Small hydrophobic protein	new#1	new#1	new#1	new#1	new#1	new#1
	85	CAMP1627	Pseudogene (putative TonB-denpendent outer membrane receptor)	new#1	new#1	new#1	new#1	new#1	new#1
	86	CAMP1638	Pseudogene (putative glycerol-3-phosphate transporter)	new#1	new#1	new#1	new#1	new#1	new#1
	87	CAMP0001	Chromosomal replication initiator protein (K02313)	47	47	47	47	47	47
	88	CAMP0006	Putative Na+/H+ antiporter family protein (K07084)	14	14	14	14	14	14
	89	CAMP0009	Glutamate synthase (NADPH) small subunit (K00266)	47	47	47	47	47	47
	90	CAMP0010	Ribonuclease HII (K03470)	31	31	31	31	31	31
	91	CAMP0012	Non-haem iron protein	35	35	35	35	35	35
	92	CAMP0013	Dihydroxy-acid dehydratase (K01687)	40	40	40	40	40	40
	93	CAMP0015	Hypothetical protein Cj0015c (K07023)	35	35	35	35	35	35
	94	CAMP0016	Putative transcriptional regulatory protein (K06920)	20	20	20	20	20	20
	95	CAMP0017	Disulphide bond formation protein	44	44	44	44	44	44
	96	CAMP0018	Disulphide bond formation protein	1	1	1	1	1	1
	97	CAMP0021	Putative fumarylacetoacetate (FAA) hydrolase family protein	31	31	31	31	31	31
	98	CAMP0023	Adenylosuccinate lyase (K01756)	19	19	19	19	19	19
	99	CAMP0024	Ribonucleoside-diphosphate reductase alpha chain (K00525)	21	21	21	21	21	21
	100	CAMP0025	Putative sodium:dicarboxylate family transmembrane symporter (K06956)	20	20	20	20	20	20
	101	CAMP0026	Thymidylate synthase (K03465)	380	380	380	380	380	380
	102	CAMP0027	CTP synthase (K01937)	21	21	21	21	21	21
	103	CAMP0028	Putative single-stranded-DNA-specific exonuclease (K07462)	16	16	16	16	16	16
	104	CAMP0029	Cytoplasmic L-asparaginase (K01424)	19	19	19	19	19	19
	105	CAMP0031	Putative type IIS restriction/modification enzyme	474	474	474	474	474	474
	106	CAMP0033	Putative periplasmic protein (K09797)	1038	1038	1038	1038	1038	1038
	107	CAMP0034	Putative efflux protein (K07552)	105	105	105	105	105	105
	108	CAMP0035	Hypothetical protein Cj0036	1455	1455	1455	1455	1455	1455
	109	CAMP0038	GTP-binding protein TypA homolog (K06207)	63	63	63	63	63	63
	110	CAMP0039	Hypothetical protein Cj0040	2	2	2	2	2	2
	111	CAMP0041	Putative flagellar hook assembly protein (K02389)	1	1	1	1	1	1
	112	CAMP0042	Flagellar hook protein (K02390)	1	1	1	1	1	1
	113	CAMP0043	Hypothetical protein Cj0044c	25	25	25	25	25	25
	114	CAMP0045	tRNA (5-methylaminomethyl-2-thiouridylate)-methyltransferase (K00566)	14	14	14	14	14	14
	115	CAMP0046	Putative lysine decarboxylase family protein (K06966)	12	12	12	12	12	12
	116	CAMP0051	Putative flagellar motor switch protein (K02417)	13	13	13	13	13	13
	117	CAMP0052	Flagellar motor switch protein (K02416)	13	13	13	13	13	13
	118	CAMP0053	RNA polymerase sigma factor for flagellar operon (K02405)	1	1	1	1	1	1
	119	CAMP0054	Putative integral membrane protein	1	1	1	1	1	1
	120	CAMP0055	Putative ATP-binding protein (K04562)	1	1	1	1	1	1
	121	CAMP0056	Flagellar biosynthesis protein (K02404)	1	1	1	1	1	1
	122	CAMP0057	Putative 2-amino-4-hydroxy-6-hydroxymethyldihydropteridine pyrophosphokinase (K00950)	1	1	1	1	1	1
	123	CAMP0058	3-dehydroquinate dehydratase (K03786)	1	1	1	1	1	1
	124	CAMP0059	Putative amidohydrolase family protein	1	1	1	1	1	1
	125	CAMP0060	Protease (K04773)	1	1	1	1	1	1
	126	CAMP0061	Hypothetical protein Cj0069	1	1	1	1	1	1
	127	CAMP0062	Hypothetical protein Cj0070c	1	1	1	1	1	1
	128	CAMP0063	Conserved hypothetical protein Cj0073c (K00782)	1	1	1	1	1	1
	129	CAMP0064	Putative iron-sulfur protein (K18929)	1	1	1	1	1	1
	130	CAMP0065	Putative oxidoreductase iron-sulfur subunit (K18928)	24	24	24	24	24	24
	131	CAMP0066	L-lactate permease (K03303)	1	1	1	1	1	1
	132	CAMP0068	Cytolethal distending toxin B (K11014)	1	1	1	1	1	1
	133	CAMP0070	Putative membrane protein	1	1	1	1	1	1
	134	CAMP0071	Cytochrome bd oxidase subunit I (K00425)	1	1	1	1	1	1
	135	CAMP0072	Cytochrome bd oxidase subunit II (K00426)	1	1	1	1	1	1
	136	CAMP0073	Putative amino acid recemase	1	1	1	1	1	1
	137	CAMP0074	Uracil-DNA glycosylase (K03648)	1	1	1	1	1	1
	138	CAMP0075	Aspartate ammonia-lyase (K01744)	33	33	33	33	33	33
	139	CAMP0076	Anaerobic C4-dicarboxylate transporter (K07791)	1	1	1	1	1	1
	140	CAMP0077	Putative lipoprotein (K09859)	1	1	1	1	1	1
	141	CAMP0079	Putative lipoprotein (K07337)	1	1	1	1	1	1
	142	CAMP0084	GTP-binding protein (K03979)	1	1	1	1	1	1
	143	CAMP0085	Glutamate 5-kinase (K00931)	1	1	1	1	1	1
	144	CAMP0086	Methionyl-tRNA formyltransferase (K00604)	1	1	1	1	1	1
	145	CAMP0087	Putative biotin--[acetyl-CoA-carboxylase] synthetase (K03524)	1	1	1	1	1	1
	146	CAMP0088	ParA family protein (K03496)	1	1	1	1	1	1
	147	CAMP0090	ATP synthase F0 sector B' subunit (K02109)	1	1	1	1	1	1
	148	CAMP0091	ATP synthase F0 sector B subunit (K02109)	1	1	1	1	1	1
	149	CAMP0092	ATP synthase F1 sector delta subunit (K02113)	1	1	1	1	1	1
	150	CAMP0093	ATP synthase F1 sector alpha subunit (K02111)	1	1	1	1	1	1
	151	CAMP0094	ATP synthase F1 sector gamma subunit (K02115)	1	1	1	1	1	1
	152	CAMP0095	ATP synthase F1 sector beta subunit (K02112)	1	1	1	1	1	1
	153	CAMP0096	ATP synthase F1 sector epsilon subunit (K02114)	1	1	1	1	1	1
	154	CAMP0097	Putative MotA/TolQ/ExbB proton channel family protein	1	1	1	1	1	1
	155	CAMP0098	Putative exbD/tolR family transport protein (K03559)	1	1	1	1	1	1
	156	CAMP0099	Putative periplasmic protein (K03832)	1	1	1	1	1	1
	157	CAMP0100	Putative TolB precursor protein (K03641)	1	1	1	1	1	1
	158	CAMP0101	Peptidoglycan associated lipoprotein (omp18) (K03640)	1	1	1	1	1	1
	159	CAMP0102	Putative periplasmic protein	1	1	1	1	1	1
	160	CAMP0103	FKBP-type peptidyl-prolyl cis-trans isomerase (K03775)	1	1	1	1	1	1
	161	CAMP0104	Malonyl CoA-acyl carrier protein transacylase (K00645)	1	1	1	1	1	1
	162	CAMP0105	5'-methylthioadenosine/S-adenosylhomocysteine nucleosidase (K18284)	1	1	1	1	1	1
	163	CAMP0106	Conserved hypothetical protein Cj0118	1	1	1	1	1	1
	164	CAMP0107	Putative hydrolase	1	1	1	1	1	1
	165	CAMP0108	Hypothetical protein Cj0120	1	1	1	1	1	1
	166	CAMP0109	Conserved hypothetical protein Cj0121 (K07042)	1	1	1	1	1	1
	167	CAMP0111	Putative tRNA-dihydrouridine synthase (K05540)	1	1	1	1	1	1
	168	CAMP0113	Hypothetical protein Cj0125c (K06204)	66	66	66	66	66	66
	169	CAMP0114	Conserved hypothetical protein Cj0126c (K00783)	23	23	23	23	23	23
	170	CAMP0115	Acetyl-coenzyme A carboxylase carboxyl transferase subunit beta (K01963)	183	183	183	183	183	183
	171	CAMP0116	Putative inositol monophosphatase family protein (K01092)	71	71	71	71	71	71
	172	CAMP0117	Outer membrane protein (K07277)	359	359	359	359	359	359
	173	CAMP0118	Putative prephenate dehydrogenase (K04517)	154	154	154	154	154	154
	174	CAMP0119	Putative peptidase M23 family protein	135	135	135	135	135	135
	175	CAMP0120	UDP-3-O-[3-hydroxymyristoyl] n-acetylglucosamine deacetylase (K02535)	176	176	176	176	176	176
	176	CAMP0123	Conserved hypothetical protein Cj0135	16	16	16	16	16	16
	177	CAMP0125	Putative ribosome-binding factor A (K02834)	78	78	78	78	78	78
	178	CAMP0129	Putative ABC transporter integral membrane protein (K09816)	138	138	138	138	138	138
	179	CAMP0130	Putative ABC transporter ATP-binding protein (K09817)	31	31	31	31	31	31
	180	CAMP0133	Putative TAT (Twin-Arginine Translocation) pathway signal sequence domain protein (K07093)	1	1	1	1	1	1
	181	CAMP0134	Thioredoxin reductase (K00384)	1	1	1	1	1	1
	182	CAMP0135	Thioredoxin (K03671)	1	1	1	1	1	1
	183	CAMP0136	Conserved hypothetical protein Cj0148c (K07460)	1	1	1	1	1	1
	184	CAMP0137	Homoserine dehydrogenase (K00003)	1	1	1	1	1	1
	185	CAMP0138	Aminotransferase (K14261)	1	1	1	1	1	1
	186	CAMP0139	Putative periplasmic protein	1	1	1	1	1	1
	187	CAMP0140	Putative membrane protein	1	1	1	1	1	1
	188	CAMP0141	Putative rRNA methylase (K03218)	1	1	1	1	1	1
	189	CAMP0142	Putative tetrapyrrole methylase family protein (K07056)	1	1	1	1	1	1
	190	CAMP0145	Putative integral membrane protein	1	1	1	1	1	1
	191	CAMP0146	Putative haem-binding lipoprotein	1	1	1	1	1	1
	192	CAMP0147	Putative 6-pyruvoyl tetrahydropterin synthase (K01737)	1	1	1	1	1	1
	193	CAMP0148	Putative radical SAM domain protein (K04071)	1	1	1	1	1	1
	194	CAMP0149	Putative molybdenum cofactor biosynthesis protein A (K03639)	1	1	1	1	1	1
	195	CAMP0150	Putative periplasmic protein	1	1	1	1	1	1
	196	CAMP0151	Hypothetical protein Cj0163c	1	1	1	1	1	1
	197	CAMP0152	Putative 4-hydroxybenzoate octaprenyltransferase (K03179)	1	1	1	1	1	1
	198	CAMP0153	tRNA delta(2)-isopentenylpyrophosphate transferase (K00791)	1	1	1	1	1	1
	199	CAMP0154	Putative integral membrane protein	1	1	1	1	1	1
	200	CAMP0156	Superoxide dismutase (Fe) (K04564)	27	27	27	27	27	27
	201	CAMP0158	Putative saccharopine dehydrogenase (K00290)	1	1	1	1	1	1
	202	CAMP0159	Putative iron-uptake ABC transport system ATP-binding protein (K02010)	1	1	1	1	1	1
	203	CAMP0160	Putative iron-uptake ABC transport system permease protein (K02011)	1	1	1	1	1	1
	204	CAMP0161	Putative iron-uptake ABC transport system,periplasmic iron-binding protein (K02012)	1	1	1	1	1	1
	205	CAMP0162	Putative lipoprotein	1	1	1	1	1	1
	206	CAMP0168	Putative transmembrane transport protein (K17938)	672	672	672	672	672	672
	207	CAMP0169	Putative integral membrane protein with haemolysin domain	1	1	1	1	1	1
	208	CAMP0170	Putative serine/threonine protein phosphatase	2	2	2	2	2	2
	209	CAMP0171	Putative phnA domain protein	17	17	17	17	17	17
	210	CAMP0173	Phosphoribosylglycinamide formyltransferase (K11175)	13	13	13	13	13	13
	211	CAMP0174	Putative kinase	1	1	1	1	1	1
	212	CAMP0175	Conserved hypothetical protein Cj0189c	1	1	1	1	1	1
	213	CAMP0176	Conserved hypothetical protein Cj0190c (K07391)	14	14	14	14	14	14
	214	CAMP0177	Polypeptide deformylase (K01462)	17	17	17	17	17	17
	215	CAMP0178	ATP-dependent Clp protease proteolytic subunit (K01358)	1	1	1	1	1	1
	216	CAMP0179	Trigger factor (peptidyl-prolyl cis /trans isomerase, chaperone) (K03545)	1	1	1	1	1	1
	217	CAMP0180	GTP cyclohydrolase I (K01495)	1	1	1	1	1	1
	218	CAMP0181	Flagellum-specific ATP synthase (K02412)	1	1	1	1	1	1
	219	CAMP0182	Amidophosphoribosyltransferase (K00764)	27	27	27	27	27	27
	220	CAMP0183	Dihydrodipicolinate reductase (K00215)	1	1	1	1	1	1
	221	CAMP0184	Helicase-like protein (K07478)	1	1	1	1	1	1
	222	CAMP0186	Putative periplasmic protein	1	1	1	1	1	1
	223	CAMP0190	Putative oligopeptide transporter, OPT family	30	30	30	30	30	30
	224	CAMP0191	Undecaprenyl-diphosphatase (K06153)	1	1	1	1	1	1
	225	CAMP0192	Threonyl-tRNA synthetase (K01868)	1	1	1	1	1	1
	226	CAMP0193	Translation initiation factor IF-3 (K02520)	1	1	1	1	1	1
	227	CAMP0194	Putative DNA modification methylase (adenine-specific methyltransferase) (K07318)	1	1	1	1	1	1
	228	CAMP0195	N-acetyl-gamma-glutamyl-phosphate reductase (K00145)	1	1	1	1	1	1
	229	CAMP0196	Putative acetyltransferase	1	1	1	1	1	1
	230	CAMP0197	Acetylglutamate kinase (K00930)	1	1	1	1	1	1
	231	CAMP0198	Putative acetylornithine/succinyldiaminopimelate aminotransferase (K00818)	40	40	40	40	40	40
	232	CAMP0199	Protein-L-isoaspartate O-methyltransferase (K00573)	1	1	1	1	1	1
	233	CAMP0200	Putative acetyltransferase	16	16	16	16	16	16
	234	CAMP0201	Putative transferase protein (K00763)	1	1	1	1	1	1
	235	CAMP0202	Ribonucleoside-diphosphate reductase beta chain (K00526)	1	1	1	1	1	1
	236	CAMP0203	Putative integral membrane protein	1	1	1	1	1	1
	237	CAMP0204	Putative orotate phosphoribosyltransferase (K00762)	1	1	1	1	1	1
	238	CAMP0205	Ribosome recycling factor (K02838)	1	1	1	1	1	1
	239	CAMP0206	Putative protein-export membrane protein (K03075)	1	1	1	1	1	1
	240	CAMP0207	Putative integral membrane protein (K06890)	1	1	1	1	1	1
	241	CAMP0208	Carbonic anyhydrase (K01673)	1	1	1	1	1	1
	242	CAMP0209	Putative mechanosensitive ion channel family protein (K16052)	1	1	1	1	1	1
	243	CAMP0210	NifU protein homolog (K13819)	1	1	1	1	1	1
	244	CAMP0211	Cysteine desulfurase (NifS protein homolog) (K04487)	1	1	1	1	1	1
	245	CAMP0213	Hypothetical protein Cj0243c	1	1	1	1	1	1
	246	CAMP0219	Hypothetical protein Cj0249	60	60	60	60	60	60
	247	CAMP0220	Putative MFS (Major Facilitator Superfamily) transport protein	110	110	110	110	110	110
	248	CAMP0223	Hypothetical protein Cj0253	37	37	37	37	37	37
	249	CAMP0224	Hypothetical protein Cj0254	70	70	70	70	70	70
	250	CAMP0225	Exodeoxyribonuclease (K01142)	83	83	83	83	83	83
	251	CAMP0226	Putative sulfatase family protein (K03760)	1887	1887	1887	1887	1887	1887
	252	CAMP0227	Diacylglycerol kinase (K00901)	78	78	78	78	78	78
	253	CAMP0228	Putative bacterial regulatory protein, ArsR family	17	17	17	17	17	17
	254	CAMP0229	Dihydroorotase (K01465)	133	133	133	133	133	133
	255	CAMP0231	Putative SAM-dependent methyltransferase	98	98	98	98	98	98
	256	CAMP0236	Putative integral membrane protein	28	28	28	28	28	28
	257	CAMP0237	Putative integral membrane protein	1	1	1	1	1	1
	258	CAMP0238	Putative transmembrane protein	1	1	1	1	1	1
	259	CAMP0239	Branched-chain amino acid aminotransferase (K00826)	1	1	1	1	1	1
	260	CAMP0240	Putative tautomerase family protein (K01821)	1	1	1	1	1	1
	261	CAMP0241	Bacterioferritin comigratory protein homolog (K03564)	1	1	1	1	1	1
	262	CAMP0242	Conserved hypothetical protein Cj0272 (K09765)	1	1	1	1	1	1
	263	CAMP0243	(3R)-hydroxymyristoyl-[acyl carrier protein] dehydratase (K02372)	1	1	1	1	1	1
	264	CAMP0244	Acyl-[acyl-carrier-protein]--UDP-N- acetylglucosamine O-acyltransferase (K00677)	1	1	1	1	1	1
	265	CAMP0245	ATP-dependent Clp protease ATP-binding subunit (K03544)	1	1	1	1	1	1
	266	CAMP0247	Homolog of E. coli rod shape-determining protein (K03570)	1	1	1	1	1	1
	267	CAMP0248	Carbamoyl-phosphate synthase large chain (K01955)	1212	1212	1212	1212	1212	1212
	268	CAMP0249	Hypothetical protein Cj0280	29	29	29	29	29	29
	269	CAMP0250	Putative transaldolase (K00616)	38	38	38	38	38	38
	270	CAMP0251	Putative phosphoserine phosphatase (K01079)	34	34	34	34	34	34
	271	CAMP0252	Chemotaxis protein (K03408)	16	16	16	16	16	16
	272	CAMP0254	Chemotaxis protein (K03415)	30	30	30	30	30	30
	273	CAMP0255	Hypothetical protein Cj0286c (K03269)	22	22	22	22	22	22
	274	CAMP0256	Transcription elongation factor (K03624)	29	29	29	29	29	29
	275	CAMP0257	Lipid-A-disaccharide synthase (K00748)	612	612	612	612	612	612
	276	CAMP0259	Multifunctional protein SurE homolog (K03787)	1	1	1	1	1	1
	277	CAMP0266	Putative molybdenum transport ATP-binding protein (K02017)	1	1	1	1	1	1
	278	CAMP0267	Putative molybdenum transport system permease protein (K02018)	14	14	14	14	14	14
	279	CAMP0268	Putative molybdenum-pterin binding protein	3	3	3	3	3	3
	280	CAMP0269	Putative molybdate-binding lipoprotein (K02020)	33	33	33	33	33	33
	281	CAMP0270	Putative biotin synthesis protein (K02169)	1	1	1	1	1	1
	282	CAMP0271	Conserved hypothetical protein Cj0305c (K09789)	1	1	1	1	1	1
	283	CAMP0272	8-amino-7-oxononanoate synthase (K00652)	1	1	1	1	1	1
	284	CAMP0273	Adenosylmethionine-8-amino-7-oxononanoate aminotransferase (K00833)	1	1	1	1	1	1
	285	CAMP0274	Putative dethiobiotin synthetase (K01935)	1	1	1	1	1	1
	286	CAMP0275	Putative efflux protein (K18925)	1	1	1	1	1	1
	287	CAMP0276	Putative efflux protein (K18924)	1	1	1	1	1	1
	288	CAMP0277	Putative 50S ribosomal protein L25 (general stress protein Ctc) (K02897)	1	1	1	1	1	1
	289	CAMP0278	Peptidyl-tRNA hydrolase (K01056)	1	1	1	1	1	1
	290	CAMP0280	Diaminopimelate decarboxylase (K01586)	1	1	1	1	1	1
	291	CAMP0281	Putative HAD-superfamily hydrolase, subfamily IIA (K02566)	1	1	1	1	1	1
	292	CAMP0282	Chorismate mutase/prephenate dehydratase (K14170)	1	1	1	1	1	1
	293	CAMP0283	Histidinol-phosphate aminotransferase (K00817)	1	1	1	1	1	1
	294	CAMP0284	Flagellar M-ring protein (K02409)	36	36	36	36	36	36
	295	CAMP0285	Flagellar motor switch protein (K02410)	1	1	1	1	1	1
	296	CAMP0286	Putative flagellar assembly protein (K02411)	1	1	1	1	1	1
	297	CAMP0287	L-deoxy-D-xylulose-5-phosphate synthase (K01662)	39	39	39	39	39	39
	298	CAMP0288	Peroxide stress regulator (K09825)	1	1	1	1	1	1
	299	CAMP0290	Ubiquinone/menaquinone biosynthesis methlytransferase (K03183)	1	1	1	1	1	1
	300	CAMP0291	Exodeoxyribonuclease VII large subunit (K03601)	1	1	1	1	1	1
	301	CAMP0292	Phosphoserine aminotransferase (K00831)	1	1	1	1	1	1
	302	CAMP0294	3-oxoacyl-[acyl-carrier-protein] synthase (K00648)	28	28	28	28	28	28
	303	CAMP0297	Hypothetical protein Cj0331c	10	10	10	10	10	10
	304	CAMP0298	Nucleoside diphosphate kinase (K00940)	1	1	1	1	1	1
	305	CAMP0299	Ferredoxin	1	1	1	1	1	1
	306	CAMP0300	Alkyl hydroperoxide reductase (K03386)	23	23	23	23	23	23
	307	CAMP0301	Flagellar biosynthetic protein (K02401)	13	13	13	13	13	13
	308	CAMP0302	Putative flagellar motor protein (K02557)	3	3	3	3	3	3
	309	CAMP0303	Putative flagellar motor proton channel (K02556)	12	12	12	12	12	12
	310	CAMP0304	DNA polymerase I (K02335)	12	12	12	12	12	12
	311	CAMP0307	Putative integral membrane protein	11	11	11	11	11	11
	312	CAMP0309	Putative integral membrane protein (K07090)	1	1	1	1	1	1
	313	CAMP0312	Anthranilate synthase component II (K13497)	1	1	1	1	1	1
	314	CAMP0313	N-(5'-phosphoribosyl)anthranilate isomerase (K01817)	1	1	1	1	1	1
	315	CAMP0314	Tryptophan synthase beta chain (K01696)	29	29	29	29	29	29
	316	CAMP0315	Tryptophan synthase alpha chain (K01695)	20	20	20	20	20	20
	317	CAMP0316	Hypothetical protein Cj0350	5	5	5	5	5	5
	318	CAMP0317	Flagellar motor switch protein (K02417)	5	5	5	5	5	5
	319	CAMP0318	Putative transmembrane protein	8	8	8	8	8	8
	320	CAMP0319	Phosphatase (K01524)	21	21	21	21	21	21
	321	CAMP0320	Ferredoxin	1	1	1	1	1	1
	322	CAMP0321	Two-component regulator (K02483)	18	18	18	18	18	18
	323	CAMP0322	Putative dihydroneopterin aldolase (K01633)	1	1	1	1	1	1
	324	CAMP0323	Putative integral membrane protein (K08591)	1	1	1	1	1	1
	325	CAMP0324	Putative cytochrome C551 peroxidase (K00428)	17	17	17	17	17	17
	326	CAMP0325	Phosphoglucosamine mutase (K03431)	23	23	23	23	23	23
	327	CAMP0326	Lipoprotein signal peptidase (K03101)	11	11	11	11	11	11
	328	CAMP0327	Putative integral membrane protein (K08973)	19	19	19	19	19	19
	329	CAMP0328	Putative oxygen-independent coproporphyrinogen III oxidase	5	5	5	5	5	5
	330	CAMP0329	Hypothetical protein Cj0364	1	1	1	1	1	1
	331	CAMP0330	Outer membrane channel protein CmeC (multidrug efflux system CmeABC) (K18139)	1	1	1	1	1	1
	332	CAMP0331	Inner membrane efflux transporter CmeB (multidrug efflux system CmeABC) (K18138)	604	604	604	604	604	604
	333	CAMP0332	Periplasmic fusion protein CmeA (multidrug efflux system CmeABC) (K03585)	1	1	1	1	1	1
	334	CAMP0333	Transcriptional regulator CmeR (K18992)	1	1	1	1	1	1
	335	CAMP0334	Putative ferredoxin domain-containing integral membrane protein	1	1	1	1	1	1
	336	CAMP0336	Putative flagellar motility protein	1	1	1	1	1	1
	337	CAMP0337	Putative glutathionylspermidine synthase (K01917)	1	1	1	1	1	1
	338	CAMP0338	Putative D-2-hydroxyacid dehydrogenase	1	1	1	1	1	1
	339	CAMP0339	Conserved hypothetical protein Cj0374 (K09767)	1	1	1	1	1	1
	340	CAMP0340	Putative lipoprotein	1	1	1	1	1	1
	341	CAMP0341	Putative periplasmic protein	24	24	24	24	24	24
	342	CAMP0342	Putative AAA family ATPase	6	6	6	6	6	6
	343	CAMP0343	Putative ferric reductase-like transmembrane protein (K17247)	78	78	78	78	78	78
	344	CAMP0344	Putative molybdenum containing oxidoreductase (K07147)	14	14	14	14	14	14
	345	CAMP0346	Orotidine 5'-phosphate decarboxylase (K01591)	25	25	25	25	25	25
	346	CAMP0347	Transcription termination protein (K03625)	1	1	1	1	1	1
	347	CAMP0348	6,7-dimethyl-8-ribityllumazine synthase (K00794)	1	1	1	1	1	1
	348	CAMP0349	3-deoxy-8-phosphooctulonate synthase (K01627)	1	1	1	1	1	1
	349	CAMP0350	Putative integral membrane protein	21	21	21	21	21	21
	350	CAMP0351	Putative GTP-binding protein (K03977)	1	1	1	1	1	1
	351	CAMP0352	Shikimate kinase (K00891)	321	321	321	321	321	321
	352	CAMP0353	Tryptophanyl-tRNA synthetase (K01867)	1	1	1	1	1	1
	353	CAMP0354	Seryl-tRNA synthetase (K01875)	1	1	1	1	1	1
	354	CAMP0355	Putative transmembrane protein	1	1	1	1	1	1
	355	CAMP0356	Hypothetical protein Cj0391c	1	1	1	1	1	1
	356	CAMP0357	Pyruvate kinase (K00873)	1	1	1	1	1	1
	357	CAMP0358	Putative malate:quinone oxidoreductase (K00116)	1	1	1	1	1	1
	358	CAMP0359	Putative transcriptional activator (K03525)	24	24	24	24	24	24
	359	CAMP0360	Hypothetical protein Cj0395c	1	1	1	1	1	1
	360	CAMP0361	Putative lipoprotein	1	1	1	1	1	1
	361	CAMP0362	Hypothetical protein Cj0397c	1	1	1	1	1	1
	362	CAMP0363	Glu-tRNAGln amidotransferase subunit C (K02435)	6	6	6	6	6	6
	363	CAMP0364	Colicin V production protein homolog (K03558)	1	1	1	1	1	1
	364	CAMP0365	Ferric uptake regulator (K03711)	1	1	1	1	1	1
	365	CAMP0366	Lysyl-tRNA synthetase (K04567)	1	1	1	1	1	1
	366	CAMP0367	Serine hydroxymethyltransferase (K00600)	1	1	1	1	1	1
	367	CAMP0368	Hypothetical protein Cj0403	1	1	1	1	1	1
	368	CAMP0369	Putative transmembrane protein (K03749)	16	16	16	16	16	16
	369	CAMP0370	Shikimate 5-dehydrogenase (K00014)	23	23	23	23	23	23
	370	CAMP0371	Putative lipoprotein	276	276	276	276	276	276
	371	CAMP0372	Prolipoprotein diacylglyceryl transferase (K13292)	12	12	12	12	12	12
	372	CAMP0373	Fumarate reductase cytochrome B subunit (K00246)	3	3	3	3	3	3
	373	CAMP0374	Fumarate reductase flavoprotein subunit (K00244)	14	14	14	14	14	14
	374	CAMP0375	Fumarate reductase iron-sulfur protein (K00245)	11	11	11	11	11	11
	375	CAMP0376	Putative ATP/GTP binding protein	26	26	26	26	26	26
	376	CAMP0378	Putative periplasmic protein (K07126)	273	273	273	273	273	273
	377	CAMP0383	Hypothetical protein Cj0418c	1	1	1	1	1	1
	378	CAMP0384	Putative histidine triad (HIT) family protein	1	1	1	1	1	1
	379	CAMP0385	Putative periplasmic protein	1	1	1	1	1	1
	380	CAMP0386	Putative integral membrane protein	1	1	1	1	1	1
	381	CAMP0387	Putative H-T-H containing protein	1	1	1	1	1	1
	382	CAMP0392	Hypothetical protein Cj0427	1	1	1	1	1	1
	383	CAMP0393	Hypothetical protein Cj0428	1	1	1	1	1	1
	384	CAMP0394	Conserved hypothetical protein Cj0429c	1	1	1	1	1	1
	385	CAMP0395	Putative integral membrane protein	1	1	1	1	1	1
	386	CAMP0396	Putative periplasmic ATP/GTP-binding protein	2	2	2	2	2	2
	387	CAMP0397	UDP-N-acetylmuramoylalanine--D-glutamate ligase (K01925)	1	1	1	1	1	1
	388	CAMP0398	Phospho-N-acetylmuramoyl-pentapeptide- transferase (K01000)	1	1	1	1	1	1
	389	CAMP0399	2,3-bisphosphoglycerate-independent phosphoglycerate mutase (K15633)	1	1	1	1	1	1
	390	CAMP0400	3-oxoacyl-[acyl-carrier protein] reductase (K00059)	1	1	1	1	1	1
	391	CAMP0401	Putative pyridoxamine 5'-phosphate oxidase	1	1	1	1	1	1
	392	CAMP0405	Putative transcriptional regulator (K03707)	1	1	1	1	1	1
	393	CAMP0406	Acyl carrier protein (K02078)	1	1	1	1	1	1
	394	CAMP0407	3-oxoacyl-[acyl-carrier-protein] synthase (K09458)	1	1	1	1	1	1
	395	CAMP0408	Acetyl-coenzyme A carboxylase carboxyl transferase subunit alpha (K01962)	1	1	1	1	1	1
	396	CAMP0409	Putative NUDIX hydrolase family protein (K08077)	27	27	27	27	27	27
	397	CAMP0410	Putative MCP-type signal transduction protein	1	1	1	1	1	1
	398	CAMP0411	Conserved hypothetical protein Cj0449c (K09794)	1	1	1	1	1	1
	399	CAMP0413	Ribulose-phosphate 3-epimerase (K01783)	1	1	1	1	1	1
	400	CAMP0414	Exonuclease, dna polymerase III epsilon subunit (K02342)	1	1	1	1	1	1
	401	CAMP0415	Thiamin biosynthesis protein ThiC (K03147)	1	1	1	1	1	1
	402	CAMP0416	Putative membrane protein	1	1	1	1	1	1
	403	CAMP0418	Hypothetical protein Cj0456c	1	1	1	1	1	1
	404	CAMP0419	Putative lipoprotein (K09778)	1	1	1	1	1	1
	405	CAMP0420	Putative tRNA 2-methylthioadenosine synthase (K06168)	1	1	1	1	1	1
	406	CAMP0421	Hypothetical protein Cj0459c	1	1	1	1	1	1
	407	CAMP0422	Transcription termination factor (K02600)	1	1	1	1	1	1
	408	CAMP0423	Putative MFS (Major Facilitator Superfamily) transport protein	1	1	1	1	1	1
	409	CAMP0424	Putative radical SAM domain protein (K11784)	1	1	1	1	1	1
	410	CAMP0425	Zinc protease-like protein	1	1	1	1	1	1
	411	CAMP0426	ATP-dependent DNA helicase (K03655)	1	1	1	1	1	1
	412	CAMP0427	Group III truncated haemoglobin (K06886)	1	1	1	1	1	1
	413	CAMP0428	Transcriptional regulator (K01420)	1	1	1	1	1	1
	414	CAMP0429	Amino-acid ABC transporter integral membrane protein (K02029)	1	1	1	1	1	1
	415	CAMP0430	Amino-acid ABC transporter integral membrane protein (K02029)	23	23	23	23	23	23
	416	CAMP0431	Amino-acid ABC transporter ATP-binding protein (K02028)	1	1	1	1	1	1
	417	CAMP0432	Elongation factor TU (K02358)	25	25	25	25	25	25
	418	CAMP0434	Preprotein translocase SecE subunit (K03073)	7	7	7	7	7	7
	419	CAMP0435	Transcription antitermination protein (K02601)	11	11	11	11	11	11
	420	CAMP0440	DNA-directed RNA polymerase beta chain (K03043)	34	34	34	34	34	34
	421	CAMP0441	DNA-directed RNA polymerase beta' chain (K03046)	1	1	1	1	1	1
	422	CAMP0455	Elongation factor G (K02355)	1	1	1	1	1	1
	423	CAMP0457	Putative methyltransferase domain protein	7	7	7	7	7	7
	424	CAMP0458	Conserved hypothetical protein Cj0496 (K06940)	20	20	20	20	20	20
	425	CAMP0459	Putative lipoprotein	25	25	25	25	25	25
	426	CAMP0460	Indole-3-glycerol phosphate synthase (K01609)	14	14	14	14	14	14
	427	CAMP0461	Putative histidine triad (HIT) family protein	12	12	12	12	12	12
	428	CAMP0462	Putative rhodanese-like domain protein (K06917)	10	10	10	10	10	10
	429	CAMP0463	Putative ferrochelatase (K01772)	13	13	13	13	13	13
	430	CAMP0464	Putative oxidoreductase	2	2	2	2	2	2
	431	CAMP0465	Putative aminotransferase (degT family)	38	38	38	38	38	38
	432	CAMP0466	Alanyl-tRNA synthetase (K01872)	39	39	39	39	39	39
	433	CAMP0467	Maf-like protein (K06287)	13	13	13	13	13	13
	434	CAMP0468	Penicillin-binding protein (K05366)	38	38	38	38	38	38
	435	CAMP0469	ATP-dependent Clp protease ATP-binding subunit (K03695)	1	1	1	1	1	1
	436	CAMP0470	Conserved hypothetical protein Cj0510c	1	1	1	1	1	1
	437	CAMP0472	Phosphoribosylaminoimidazole-succinocarboxamide synthase (K01923)	1	1	1	1	1	1
	438	CAMP0473	Phosphoribosylformylglycinamidine (FGAM) synthase (K01952)	1	1	1	1	1	1
	439	CAMP0474	Phosphoribosylformylglycinamidine synthase I (K01952)	1	1	1	1	1	1
	440	CAMP0475	Putative periplasmic protein	1	1	1	1	1	1
	441	CAMP0476	Putative 1-acyl-SN-glycerol-3-phosphate acyltransferase (K00655)	1	1	1	1	1	1
	442	CAMP0477	CrcB protein homolog (K06199)	1	1	1	1	1	1
	443	CAMP0478	Hsp90 family heat shock protein (K04079)	1	1	1	1	1	1
	444	CAMP0479	Putative rhodanese-like domain protein	1	1	1	1	1	1
	445	CAMP0480	Putative membrane protein	1	1	1	1	1	1
	446	CAMP0481	Putative Na+/Pi cotransporter protein	1	1	1	1	1	1
	447	CAMP0482	Putative membrane protein	1	1	1	1	1	1
	448	CAMP0483	Hypothetical protein Cj0524	356	356	356	356	356	356
	449	CAMP0484	Putative penicillin-binding protein (K03587)	14	14	14	14	14	14
	450	CAMP0485	Flagellar hook-basal body complex protein (K02408)	10	10	10	10	10	10
	451	CAMP0486	Flagellar basal-body rod protein (K02388)	15	15	15	15	15	15
	452	CAMP0487	Flagellar basal-body rod protein (K02387)	10	10	10	10	10	10
	453	CAMP0488	Putative aminodeoxychorismate lyase family protein (K07082)	1	1	1	1	1	1
	454	CAMP0489	Putative periplasmic protein	1	1	1	1	1	1
	455	CAMP0490	Isocitrate dehydrogenase (K00031)	1	1	1	1	1	1
	456	CAMP0491	Malate dehydrogenase (K00024)	1	1	1	1	1	1
	457	CAMP0492	Succinyl-coA synthetase beta chain (K01903)	622	622	622	622	622	622
	458	CAMP0493	Succinyl-coA synthetase alpha chain (K01902)	14	14	14	14	14	14
	459	CAMP0494	OORD subunit of 2-oxoglutarate:acceptor oxidoreductase (K00176)	7	7	7	7	7	7
	460	CAMP0496	OORB subunit of 2-oxoglutarate:acceptor oxidoreductase (K00175)	27	27	27	27	27	27
	461	CAMP0497	OORC subunit of 2-oxoglutarate:acceptor oxidoreductase (K00177)	24	24	24	24	24	24
	462	CAMP0498	Hypothetical protein Cj0539	13	13	13	13	13	13
	463	CAMP0499	Putative exporting protein	25	25	25	25	25	25
	464	CAMP0500	Polyprenyl synthetase (K02523)	25	25	25	25	25	25
	465	CAMP0501	Glutamyl-tRNA reductase (K02492)	41	41	41	41	41	41
	466	CAMP0502	Prolyl-tRNA synthetase (K01881)	32	32	32	32	32	32
	467	CAMP0503	Putative integral memnbrane protein (K01649)	1	1	1	1	1	1
	468	CAMP0504	Porphobilinogen deaminase (K01749)	1	1	1	1	1	1
	469	CAMP0505	Putative 3-octaprenyl-4-hydroxybenzoate carboxy-lyase (K03182)	36	36	36	36	36	36
	470	CAMP0506	Flagellar protein (K06603)	21	21	21	21	21	21
	471	CAMP0508	Flagellar protein (K02422)	1	1	1	1	1	1
	472	CAMP0509	Hypothetical protein Cj0550	1	1	1	1	1	1
	473	CAMP0510	Elongation factor P (K02356)	1	1	1	1	1	1
	474	CAMP0516	Putative integral membrane protein	135	135	135	135	135	135
	475	CAMP0517	Gamma-glutamyl phosphate reductase (K00147)	19	19	19	19	19	19
	476	CAMP0518	Putative pyridine nucleotide-disulphide oxidoreductase (K00384)	19	19	19	19	19	19
	477	CAMP0520	Putative periplasmic protein	728	728	728	728	728	728
	478	CAMP0521	Replicative DNA helicase (K02314)	13	13	13	13	13	13
	479	CAMP0529	Putative transcriptional regulator	11	11	11	11	11	11
	480	CAMP0530	GTP cyclohydrolase II / 3,4-dihydroxy-2-butanone 4-phosphate synthase (K14652)	1	1	1	1	1	1
	481	CAMP0531	Putative GatB/Yqey family protein (K09117)	14	14	14	14	14	14
	482	CAMP0532	Acetolactate synthase large subunit (K01652)	732	732	732	732	732	732
	483	CAMP0533	Acetolactate synthase small subunit (K01653)	20	20	20	20	20	20
	484	CAMP0534	UDP-3-O-[3-hydroxymyristoyl] glucosamine N-acyltransferase (K02536)	488	488	488	488	488	488
	485	CAMP0535	S-adenosylmethionine:tRNA ribosyltransferase-isomerase (K07568)	582	582	582	582	582	582
	486	CAMP0536	Sec-independant protein translocase (K03118)	22	22	22	22	22	22
	487	CAMP0537	Sec-independant protein translocase (K03117)	112	112	112	112	112	112
	488	CAMP0538	Putative oxygen-independent coproporphyrinogen III oxidase (K02495)	593	593	593	593	593	593
	489	CAMP0539	Putative NUDIX hydrolase family protein (K08311)	17	17	17	17	17	17
	490	CAMP0540	Aspartokinase, alpha and beta subunits (K00928)	22	22	22	22	22	22
	491	CAMP0541	Hypothetical protein Cj0583	17	17	17	17	17	17
	492	CAMP0542	Hypothetical protein Cj0584 (K02341)	19	19	19	19	19	19
	493	CAMP0543	Dihydropteroate synthase (K00796)	23	23	23	23	23	23
	494	CAMP0544	DNA ligase (K01972)	1072	1072	1072	1072	1072	1072
	495	CAMP0546	Putative haemolysin (K06442)	513	513	513	513	513	513
	496	CAMP0547	Putative riboflavin kinase/FMN adenylyltransferase (K11753)	507	507	507	507	507	507
	497	CAMP0548	Putative SAM-dependent methyltransferase (K15256)	18	18	18	18	18	18
	498	CAMP0549	Putative lipoprotein	13	13	13	13	13	13
	499	CAMP0551	Putative integral membrane protein	378	378	378	378	378	378
	500	CAMP0552	Putative DNA/RNA non-specific endonuclease (K01173)	13	13	13	13	13	13
	501	CAMP0553	Endonuclease III (K10773)	14	14	14	14	14	14
	502	CAMP0554	Major antigenic peptide PEB-cell binding factor	27	27	27	27	27	27
	503	CAMP0555	Fructose-bisphosphate aldolase (K01624)	14	14	14	14	14	14
	504	CAMP0556	Putative membrane protein	13	13	13	13	13	13
	505	CAMP0557	Putative OmpA family membrane protein (K02557)	111	111	111	111	111	111
	506	CAMP0558	Hypothetical protein Cj0600 (K01505)	14	14	14	14	14	14
	507	CAMP0559	Putative sodium-dependent transmembrane transport protein (K03308)	974	974	974	974	974	974
	508	CAMP0560	MOSC-domain containing protein	1	1	1	1	1	1
	509	CAMP0561	Putative thiol:disulphide interchange protein (K04084)	13	13	13	13	13	13
	510	CAMP0563	Putative amidohydrolase	3	3	3	3	3	3
	511	CAMP0564	Putative secretion protein HlyD (K13888)	14	14	14	14	14	14
	512	CAMP0565	ABC-type transmembrane transport protein (K05685)	11	11	11	11	11	11
	513	CAMP0566	Putative outer membrane efflux protein	13	13	13	13	13	13
	514	CAMP0567	Possible periplasmic protein	12	12	12	12	12	12
	515	CAMP0568	Putative periplasmic protein (K09795)	8	8	8	8	8	8
	516	CAMP0569	Putative acyltransferase family protein	30	30	30	30	30	30
	517	CAMP0570	Ferritin (K02217)	33	33	33	33	33	33
	518	CAMP0571	Putative periplasmic phosphate binding protein (K02040)	40	40	40	40	40	40
	519	CAMP0572	Putative phosphate transport system permease protein (K02037)	37	37	37	37	37	37
	520	CAMP0573	Putative phosphate transport system permease protein (K02038)	42	42	42	42	42	42
	521	CAMP0574	Phosphate transport ATP-binding protein (K02036)	26	26	26	26	26	26
	522	CAMP0577	Putative MATE family transport protein	33	33	33	33	33	33
	523	CAMP0578	Conserved hypothetical protein Cj0620 (K07043)	4	4	4	4	4	4
	524	CAMP0579	Hypothetical protein Cj0621	32	32	32	32	32	32
	525	CAMP0581	Hydrogenase isoenzymes formation protein (K04652)	44	44	44	44	44	44
	526	CAMP0582	Hydrogenase isoenzymes formation protein (K04653)	1	1	1	1	1	1
	527	CAMP0583	Hydrogenase isoenzymes formation protein (K04654)	32	32	32	32	32	32
	528	CAMP0584	Hydrogenase isoenzymes formation protein (K04655)	32	32	32	32	32	32
	529	CAMP0585	Hydrogenase expression/formation protein (K04651)	26	26	26	26	26	26
	530	CAMP0587	Putative DNA polymerase III, delta subunit (K02340)	35	35	35	35	35	35
	531	CAMP0588	Putative ribonuclease (K12573)	45	45	45	45	45	45
	532	CAMP0589	Ketol-acid reductoisomerase (K00053)	9	9	9	9	9	9
	533	CAMP0590	Putative periplasmic protein (K09798)	23	23	23	23	23	23
	534	CAMP0591	DNA processing protein A (K04096)	37	37	37	37	37	37
	535	CAMP0592	Putative holliday junction resolvase (K07447)	13	13	13	13	13	13
	536	CAMP0593	NOL1/NOP2/sun family protein	15	15	15	15	15	15
	537	CAMP0594	Putative peptide methionine sulfoxide reductase (K07304)	3	3	3	3	3	3
	538	CAMP0595	Inorganic pyrophosphatase (K01507)	13	13	13	13	13	13
	539	CAMP0596	Adenylate kinase (K00939)	11	11	11	11	11	11
	540	CAMP0597	Aspartyl-tRNA synthetase (K01876)	14	14	14	14	14	14
	541	CAMP0598	Putative inorganic polyphosphate/ATP-NAD kinase (K00858)	13	13	13	13	13	13
	542	CAMP0599	Putative DNA repair protein (K03631)	3	3	3	3	3	3
	543	CAMP0600	Two-component response regulator	11	11	11	11	11	11
	544	CAMP0601	Putative TatD-related deoxyribonuclease protein (K03424)	8	8	8	8	8	8
	545	CAMP0602	Putative secreted transglycosylase (K08307)	1	1	1	1	1	1
	546	CAMP0603	Putative lipoprotein (K03642)	1	1	1	1	1	1
	547	CAMP0604	Putative HAD-superfamily hydrolase (K03270)	14	14	14	14	14	14
	548	CAMP0605	Putative membrane protein	1	1	1	1	1	1
	549	CAMP0606	Putative OstA family protein (K09774)	6	6	6	6	6	6
	550	CAMP0607	Putative ATP/GTP binding protein (K03978)	27	27	27	27	27	27
	551	CAMP0609	Penicillin-binding protein (K05515)	926	926	926	926	926	926
	552	CAMP0610	Putative aminopeptidase (K01262)	25	25	25	25	25	25
	553	CAMP0613	GTP-binding protein Era homolog (K03595)	40	40	40	40	40	40
	554	CAMP0614	ATP-dependent Hsl protease ATP-binding subunit (K03667)	1	1	1	1	1	1
	555	CAMP0615	ATP-dependent protease HslV (K01419)	1	1	1	1	1	1
	556	CAMP0617	Argininosuccinate synthase (K01940)	717	717	717	717	717	717
	557	CAMP0618	Putative S4 domain protein	21	21	21	21	21	21
	558	CAMP0620	ABC-transporter ATP-binding protein (K06861)	23	23	23	23	23	23
	559	CAMP0621	RNA polymerase sigma-54 factor (K03092)	34	34	34	34	34	34
	560	CAMP0622	Anaerobic C4-dicarboxylate transporter (K07792)	33	33	33	33	33	33
	561	CAMP0626	Excinuclease ABC subunit B (K03702)	40	40	40	40	40	40
	562	CAMP0627	Hypothetical protein Cj0681	1	1	1	1	1	1
	563	CAMP0628	Hypothetical protein Cj0682	1	1	1	1	1	1
	564	CAMP0629	Putative periplasmic protein (K02456)	1	1	1	1	1	1
	565	CAMP0630	Putative primosomal protein N' (K04066)	23	23	23	23	23	23
	566	CAMP0632	4-hydroxy-3-methylbut-2-en-1-yl diphosphate synthase (K03526)	28	28	28	28	28	28
	567	CAMP0633	Putative flagellar L-ring protein precursor (K02393)	28	28	28	28	28	28
	568	CAMP0634	Putative phosphate acetyltransferase (K13788)	36	36	36	36	36	36
	569	CAMP0635	Acetate kinase (K00925)	30	30	30	30	30	30
	570	CAMP0637	Putative membrane protein	14	14	14	14	14	14
	571	CAMP0639	S-adenosyl-methyltransferase (K03438)	20	20	20	20	20	20
	572	CAMP0640	Putative periplasmic protein (K03770)	1	1	1	1	1	1
	573	CAMP0641	Cell division protein FtsA (K03590)	32	32	32	32	32	32
	574	CAMP0642	Cell division protein FfsZ (K03531)	1	1	1	1	1	1
	575	CAMP0643	Flagellar basal-body rod protein (K02392)	1	1	1	1	1	1
	576	CAMP0644	Flagellar basal-body rod protein (K02392)	433	433	433	433	433	433
	577	CAMP0645	Glutamine synthetase (K01915)	535	535	535	535	535	535
	578	CAMP0646	Hypothetical protein Cj0700	16	16	16	16	16	16
	579	CAMP0648	Phosphoribosylaminoimidazole carboxylase catalytic subunit (K01588)	1	1	1	1	1	1
	580	CAMP0649	Hypothetical protein Cj0703	1	1	1	1	1	1
	581	CAMP0650	Glycyl-tRNA synthetase alpha chain (K01878)	1	1	1	1	1	1
	582	CAMP0651	Conserved hypothetical protein Cj0705	1	1	1	1	1	1
	583	CAMP0652	Conserved hypothetical protein Cj0706 (K07164)	1	1	1	1	1	1
	584	CAMP0653	3-deoxy-D-manno-octulosonic-acid transferase (K02527)	512	512	512	512	512	512
	585	CAMP0654	Putative ribosomal pseudouridine synthase (K06180)	1	1	1	1	1	1
	586	CAMP0655	Signal recognition particle protein (K03106)	1	1	1	1	1	1
	587	CAMP0657	Hypothetical protein Cj0711 (K06960)	1	1	1	1	1	1
	588	CAMP0658	Putative 16S rRNA processing protein (K02860)	1	1	1	1	1	1
	589	CAMP0659	tRNA (guanine-N1)-methyltransferase (K00554)	1	1	1	1	1	1
	590	CAMP0661	Transthyretin-like periplasmic protein (K07127)	1	1	1	1	1	1
	591	CAMP0662	Putative phospho-2-dehydro-3-deoxyheptonate aldolase (K01626)	1	1	1	1	1	1
	592	CAMP0663	Putative ArsC family protein	1	1	1	1	1	1
	593	CAMP0664	DNA polymerase III, alpha chain (K02337)	1	1	1	1	1	1
	594	CAMP0665	Conserved hypothetical protein Cj0719c (K06997)	1	1	1	1	1	1
	595	CAMP0666	Flagellin (K02406)	1	1	1	1	1	1
	596	CAMP0667	Putative integral membrane protein	1	1	1	1	1	1
	597	CAMP0668	Putative DNA methylase (K02493)	1	1	1	1	1	1
	598	CAMP0669	Putative integral membrane zinc-metalloprotease (K06013)	1	1	1	1	1	1
	599	CAMP0670	Hypothetical protein Cj0724	1	1	1	1	1	1
	600	CAMP0671	Molybdopterin biosynthesis protein (K03831)	1	1	1	1	1	1
	601	CAMP0672	Magnesium and cobalt transport protein (K03284)	37	37	37	37	37	37
	602	CAMP0674	Putative periplasmic protein	1	1	1	1	1	1
	603	CAMP0680	Histidine-binding protein precursor (K02030)	1	1	1	1	1	1
	604	CAMP0692	Putative heat shock regulator (K03705)	27	27	27	27	27	27
	605	CAMP0693	Heat shock protein GrpE (K03687)	18	18	18	18	18	18
	606	CAMP0694	Heat shock protein DnaK (K04043)	22	22	22	22	22	22
	607	CAMP0695	Hypothetical protein Cj0760	12	12	12	12	12	12
	608	CAMP0696	Hypothetical protein Cj0761	18	18	18	18	18	18
	609	CAMP0697	Aspartate aminotransferase (K00812)	21	21	21	21	21	21
	610	CAMP0698	Serine acetyltransferase (K00640)	19	19	19	19	19	19
	611	CAMP0699	Biosynthetic arginine decarboxylase (K01585)	802	802	802	802	802	802
	612	CAMP0700	Histidyl-tRNA synthetase (K01892)	653	653	653	653	653	653
	613	CAMP0701	Thymidylate kinase (K00943)	1	1	1	1	1	1
	614	CAMP0702	Phosphopantetheine adenylyltransferase (K00954)	1	1	1	1	1	1
	615	CAMP0703	Putative decarboxylase (K03186)	1	1	1	1	1	1
	616	CAMP0704	Putative flagellar protein FlgA (K02386)	1	1	1	1	1	1
	617	CAMP0708	Putative binding-protein dependent transport system permease protein (K02072)	1	1	1	1	1	1
	618	CAMP0709	ABC transport system ATP-binding protein (K02071)	1	1	1	1	1	1
	619	CAMP0710	Valyl-tRNA synthetase (K01873)	25	25	25	25	25	25
	620	CAMP0711	Putative periplasmic protein	1	1	1	1	1	1
	621	CAMP0712	Putative ATP-dependent DNA helicase (K03657)	1	1	1	1	1	1
	622	CAMP0713	Major antigenic peptide PEB2	1	1	1	1	1	1
	623	CAMP0714	Thiol peroxidase (K11065)	1	1	1	1	1	1
	624	CAMP0715	Periplasmic nitrate reductase (K02567)	1	1	1	1	1	1
	625	CAMP0716	Putative ferredoxin (K02573)	1	1	1	1	1	1
	626	CAMP0717	Putative ferredoxin (K02574)	1	1	1	1	1	1
	627	CAMP0718	Periplasmic nitrate reductase small subunit (cytochrome C-type protein) (K02568)	312	312	312	312	312	312
	628	CAMP0719	Putative periplasmic protein	1	1	1	1	1	1
	629	CAMP0720	NapD protein homolog (K02570)	1	1	1	1	1	1
	630	CAMP0722	Conserved hypothetical protein Cj0787	1	1	1	1	1	1
	631	CAMP0723	Hypothetical protein Cj0788	1	1	1	1	1	1
	632	CAMP0724	Putative multifunctional Cca protein (K00974)	1	1	1	1	1	1
	633	CAMP0725	Formyltetrahydrofolate deformylase (K01433)	1	1	1	1	1	1
	634	CAMP0726	Putative aminotransferase	1	1	1	1	1	1
	635	CAMP0727	Conserved hypothetical protein Cj0792 (K06921)	1	1	1	1	1	1
	636	CAMP0728	Signal transduction histidine kinase (K02482)	1	1	1	1	1	1
	637	CAMP0731	Putative hydrolase	1	1	1	1	1	1
	638	CAMP0732	Hypothetical protein Cj0797c	1	1	1	1	1	1
	639	CAMP0733	D-alanine--D-alanine ligase (K01921)	33	33	33	33	33	33
	640	CAMP0734	Putative Holliday junction ATP-dependent DNA helicase (K03550)	1	1	1	1	1	1
	641	CAMP0735	Putative ATPase	1	1	1	1	1	1
	642	CAMP0736	Putative integral membrane protein (MviN homolog) (K03980)	1	1	1	1	1	1
	643	CAMP0737	Cysteinyl-tRNA synthetase (K01883)	1	1	1	1	1	1
	644	CAMP0738	Lipid export ABC transport protein (K11085)	1	1	1	1	1	1
	645	CAMP0739	Dihydroorotate dehydrogenase (K00254)	1	1	1	1	1	1
	646	CAMP0740	Putative zinc protease	1	1	1	1	1	1
	647	CAMP0741	Dihydrodipicolinate synthase (K01714)	1	1	1	1	1	1
	648	CAMP0742	Putative oxidoreductase (K00076)	27	27	27	27	27	27
	649	CAMP0743	Small hydrophobic protein	1	1	1	1	1	1
	650	CAMP0744	Putative hydrolase	1	1	1	1	1	1
	651	CAMP0745	NH(3)-dependent NAD(+) synthetase (K01916)	1	1	1	1	1	1
	652	CAMP0746	Tetraacyldisaccharide 4'-kinase (K00912)	1	1	1	1	1	1
	653	CAMP0747	Threonine synthase (K01733)	1	1	1	1	1	1
	654	CAMP0748	3-deoxy-manno-octulosonate cytidylyltransferase (K00979)	1	1	1	1	1	1
	655	CAMP0752	Putative glutamine binding periplasmic protein (K02030)	1	1	1	1	1	1
	656	CAMP0755	Flagellar biosynthesis protein (K02419)	1	1	1	1	1	1
	657	CAMP0756	UDP-N-acetylglucosamine pyrophosphorylase (K04042)	1	1	1	1	1	1
	658	CAMP0757	Phosphopantothenoylcysteine decarboxylase (K13038)	1	1	1	1	1	1
	659	CAMP0758	Hypothetical protein Cj0823	1	1	1	1	1	1
	660	CAMP0759	Undecaprenyl diphosphate synthase (K00806)	1	1	1	1	1	1
	661	CAMP0761	Putative integral membrane protein (K07091)	30	30	30	30	30	30
	662	CAMP0762	tRNA pseudouridine synthase (K06173)	1	1	1	1	1	1
	663	CAMP0763	Threonine dehydratase biosynthetic (K01754)	1	1	1	1	1	1
	664	CAMP0766	tRNA (uracil-5-)-methyltransferase (K00557)	23	23	23	23	23	23
	665	CAMP0767	Putative Na+/H+ antiporter family protein	1	1	1	1	1	1
	666	CAMP0768	Putative oxidoreductase	1	1	1	1	1	1
	667	CAMP0769	Ankyrin repeat-containing putative periplasmic protein (K06867)	1	1	1	1	1	1
	668	CAMP0770	Aconitate hydratase (K01682)	1	1	1	1	1	1
	669	CAMP0771	Methylated-DNA--protein-cysteine methyltransferase (K00567)	1	1	1	1	1	1
	670	CAMP0773	Methionyl-tRNA synthetase (K01874)	1	1	1	1	1	1
	671	CAMP0774	Hypothetical protein Cj0839c	1	1	1	1	1	1
	672	CAMP0775	Fructose-1,6-bisphosphatase (K03841)	24	24	24	24	24	24
	673	CAMP0776	Putative molybdopterin-guanine dinucleotide biosynthesis protein (K03753)	1	1	1	1	1	1
	674	CAMP0777	Putative lipoprotein	19	19	19	19	19	19
	675	CAMP0778	Putative secreted transglycosylase (K08309)	24	24	24	24	24	24
	676	CAMP0779	Putative integral membrane protein (K02221)	15	15	15	15	15	15
	677	CAMP0780	Glutamyl-tRNA synthetase (K01885)	22	22	22	22	22	22
	678	CAMP0781	Putative metallophosphoesterase (K07098)	677	677	677	677	677	677
	679	CAMP0782	Phosphatidylserine decarboxylase proenzyme (K01613)	36	36	36	36	36	36
	680	CAMP0783	Conserved hypothetical protein Cj0848c (K04061)	17	17	17	17	17	17
	681	CAMP0785	Putative MFS (Major Facilitator Superfamily) transport protein	22	22	22	22	22	22
	682	CAMP0787	Putative integral membrane protein	17	17	17	17	17	17
	683	CAMP0788	Glutamate-1-semialdehyde 2,1-aminomutase (K01845)	25	25	25	25	25	25
	684	CAMP0789	Putative periplasmic protein	18	18	18	18	18	18
	685	CAMP0790	Methylenetetrahydrofolate dehydrogenase/methenyltetrahydrofolate cyclohydrolase (K01491)	25	25	25	25	25	25
	686	CAMP0791	Signal peptidase I (K03100)	13	13	13	13	13	13
	687	CAMP0792	Putative molybdopterin biosynthesis protein (K03750)	23	23	23	23	23	23
	688	CAMP0793	UDP-N-acetylglucosamine 1-carboxyvinyltransferase (K00790)	22	22	22	22	22	22
	689	CAMP0796	Para-aminobenzoate synthase glutamine amidotransferase component II (K01664)	7	7	7	7	7	7
	690	CAMP0797	Para-aminobenzoate synthase component I (K03342)	9	9	9	9	9	9
	691	CAMP0798	DNA recombinase (K04763)	1	1	1	1	1	1
	692	CAMP0800	Putative disulphide oxidoreductase (K03611)	12	12	12	12	12	12
	693	CAMP0801	Putative protein disulphide isomerase (K03673)	1	1	1	1	1	1
	694	CAMP0806	Hypothetical protein Cj0878	23	23	23	23	23	23
	695	CAMP0807	Putative periplasmic protein	25	25	25	25	25	25
	696	CAMP0808	Hypothetical protein Cj0880c	10	10	10	10	10	10
	697	CAMP0809	Hypothetical protein Cj0881c (K07097)	18	18	18	18	18	18
	698	CAMP0810	Flagellar biosynthesis protein (K02400)	35	35	35	35	35	35
	699	CAMP0811	Putative transcriptional regulator	1	1	1	1	1	1
	700	CAMP0813	Putative cell division protein (K03466)	10	10	10	10	10	10
	701	CAMP0814	Putative flagellin (K02397)	1	1	1	1	1	1
	702	CAMP0815	ABC transport system ATP-binding protein (K15738)	8	8	8	8	8	8
	703	CAMP0816	Putative sensory trasnduction histidine kinase	6	6	6	6	6	6
	704	CAMP0817	Putative sensory transduction transcriptional regulator	1	1	1	1	1	1
	705	CAMP0818	D-3-phosphoglycerate dehydrogenase (K00058)	629	629	629	629	629	629
	706	CAMP0819	Putative periplasmic protein	280	280	280	280	280	280
	707	CAMP0821	4-hydroxy-3-methylbut-2-enyl diphosphate reductase (K03527)	23	23	23	23	23	23
	708	CAMP0822	3-phosphoshikimate 1-carboxyvinyltransferase (K00800)	23	23	23	23	23	23
	709	CAMP0824	Phenylalanyl-tRNA synthetase alpha chain (K01889)	11	11	11	11	11	11
	710	CAMP0825	Putative histidine triad (HIT) family protein (K02503)	12	12	12	12	12	12
	711	CAMP0826	4-methyl-5(beta-hydroxyethyl)-thiazole monophosphate synthesis protein (K03152)	13	13	13	13	13	13
	712	CAMP0829	Putative glutamine transport ATP-binding protein (K02028)	14	14	14	14	14	14
	713	CAMP0830	Putative amino-acid transport protein (K03310)	13	13	13	13	13	13
	714	CAMP0831	Putative RNA methylase (K03216)	13	13	13	13	13	13
	715	CAMP0832	Alanine racemase (K01775)	13	13	13	13	13	13
	716	CAMP0833	Putative periplasmic protein	11	11	11	11	11	11
	717	CAMP0835	Putative periplasmic protein (K09796)	4	4	4	4	4	4
	718	CAMP0836	Putative periplasmic protein	1	1	1	1	1	1
	719	CAMP0837	Putative periplasmic protein (K07152)	2	2	2	2	2	2
	720	CAMP0838	Cysteine synthase (K01738)	476	476	476	476	476	476
	721	CAMP0839	DNA-binding protein HU homolog (K03530)	1	1	1	1	1	1
	722	CAMP0840	CiaB protein	10	10	10	10	10	10
	723	CAMP0841	Putative hydrolase (K10806)	11	11	11	11	11	11
	724	CAMP0842	Conserved hypothetical protein Cj0916c	9	9	9	9	9	9
	725	CAMP0843	Putative integral membrane protein (CstA homolog) (K06200)	11	11	11	11	11	11
	726	CAMP0844	Ribose-phosphate pyrophosphokinase (K00948)	24	24	24	24	24	24
	727	CAMP0845	Putative ABC-type amino-acid transporter permease protein (K10040)	12	12	12	12	12	12
	728	CAMP0847	Aspartate/glutamate-binding ABC transporter protein (K10039)	1	1	1	1	1	1
	729	CAMP0848	ABC-type amino-acid transporter ATP-binding protein (K10041)	1	1	1	1	1	1
	730	CAMP0849	Putative MCP protein methyltransferase (K00575)	1	1	1	1	1	1
	731	CAMP0850	Putative MCP protein-glutamate methylesterase (K03412)	1	1	1	1	1	1
	732	CAMP0851	Ribose 5-phosphate isomerase (K01808)	1	1	1	1	1	1
	733	CAMP0852	Putative membrane protein	1	1	1	1	1	1
	734	CAMP0853	Adenine phosphoribosyltransferase (K00759)	1	1	1	1	1	1
	735	CAMP0854	Putative integral membrane protein (dedA family)	1	1	1	1	1	1
	736	CAMP0855	Aminopeptidase (K01255)	1	1	1	1	1	1
	737	CAMP0856	Putative GTP-binding protein (K06942)	1	1	1	1	1	1
	738	CAMP0857	Argininosuccinate lyase (K01755)	27	27	27	27	27	27
	739	CAMP0858	Phosphoenolpyruvate carboxykinase (ATP) (K01610)	714	714	714	714	714	714
	740	CAMP0859	Putative pyruvate carboxylase B subunit (K01960)	1	1	1	1	1	1
	741	CAMP0862	ATP synthase F0 sector C subunit (K02110)	12	12	12	12	12	12
	742	CAMP0863	Putative integral membrane protein (K07088)	10	10	10	10	10	10
	743	CAMP0864	Putative 2-acylglycerophosphoethanolamine acyltransferase / acyl-acyl carrier protein synthetase (K05939)	1410	1410	1410	1410	1410	1410
	744	CAMP0865	Hypothetical protein Cj0939c	3	3	3	3	3	3
	745	CAMP0866	Putative glutamine transport system permease (K02029)	3	3	3	3	3	3
	746	CAMP0867	Putative permease (K02004)	13	13	13	13	13	13
	747	CAMP0868	Preprotein translocase SecA subunit (K03070)	17	17	17	17	17	17
	748	CAMP0869	Putative outer-membrane lipoprotein carrier protein precursor (K03634)	10	10	10	10	10	10
	749	CAMP0870	Putative periplasmic protein	3	3	3	3	3	3
	750	CAMP0872	Putative lipoprotein	12	12	12	12	12	12
	751	CAMP0873	Putative carbon-nitrogen hydrolase (K12251)	14	14	14	14	14	14
	752	CAMP0874	Putative cation efflux family protein	13	13	13	13	13	13
	753	CAMP0875	Putative peptidyl-arginine deiminase family protein	1	1	1	1	1	1
	754	CAMP0876	Putative lipoprotein	1	1	1	1	1	1
	755	CAMP0877	Putative MCP-domain signal transduction protein	1	1	1	1	1	1
	756	CAMP0878	Putative HAMP containing membrane protein	2	2	2	2	2	2
	757	CAMP0879	Phosphoribosylaminoimidazolecarboxamide formyltransferase / IMP cyclohydrolase (K00602)	1	1	1	1	1	1
	758	CAMP0880	Putative DnaJ-like protein (K05801)	1	1	1	1	1	1
	759	CAMP0881	Phosphoribosylformylglycinamidine synthase (K01952)	1	1	1	1	1	1
	760	CAMP0882	Putative tRNA modification GTPase (K03650)	1	1	1	1	1	1
	761	CAMP0883	Hypothetical protein Cj0957c (K06346)	1	1	1	1	1	1
	762	CAMP0885	Conserved hypothetical protein Cj0959c	11	11	11	11	11	11
	763	CAMP0886	Ribonuclease P protein component (K03536)	10	10	10	10	10	10
	764	CAMP0888	Putative acetyltransferase	12	12	12	12	12	12
	765	CAMP0890	Putative periplasmic protein	3	3	3	3	3	3
	766	CAMP0891	Putative acyl-CoA thioester hydrolase (K07107)	12	12	12	12	12	12
	767	CAMP0899	Putative methyltransferase (K15257)	12	12	12	12	12	12
	768	CAMP0900	Hypothetical protein Cj0977	13	13	13	13	13	13
	769	CAMP0901	Putative lipoprotein	11	11	11	11	11	11
	770	CAMP0902	Putative secreted nuclease (K01174)	11	11	11	11	11	11
	771	CAMP0904	Putative MFS (Major Facilitator Superfamily) transport protein	13	13	13	13	13	13
	772	CAMP0907	Conserved hypothetical protein Cj0984 (K09861)	1	1	1	1	1	1
	773	CAMP0914	Putative oxidoreductase ferredoxin-type electron transport protein	36	36	36	36	36	36
	774	CAMP0915	Oxygen-independent coproporphyrinogen III oxidase (K02495)	1	1	1	1	1	1
	775	CAMP0916	Hypothetical protein Cj0993c	1	1	1	1	1	1
	776	CAMP0917	Ornithine carbamoyltransferase (K00611)	1	1	1	1	1	1
	777	CAMP0918	Delta-aminolevulinic acid dehydratase (K01698)	1	1	1	1	1	1
	778	CAMP0919	GTP cyclohydrolase II (K01497)	317	317	317	317	317	317
	779	CAMP0920	Putative methyltransferase (GidB homolog) (K03501)	1	1	1	1	1	1
	780	CAMP0921	Putative periplasmic protein	1	1	1	1	1	1
	781	CAMP0922	Putative integral membrane protein	575	575	575	575	575	575
	782	CAMP0923	Putative transcriptional regulator (LysR family)	1	1	1	1	1	1
	783	CAMP0925	Putative phosphoglycerate/bisphosphoglycerate mutase (K08296)	1	1	1	1	1	1
	784	CAMP0926	Putative integral membrane protein	1	1	1	1	1	1
	785	CAMP0927	Putative periplasmic protein	8	8	8	8	8	8
	786	CAMP0928	Putative membrane bound ATPase	35	35	35	35	35	35
	787	CAMP0929	Putative MiaB-like tRNA modifying enzyme (K03423)	597	597	597	597	597	597
	788	CAMP0930	Putative mechanosensitive ion channel family protein	28	28	28	28	28	28
	789	CAMP0931	3-dehydroquinate synthase (K01735)	20	20	20	20	20	20
	790	CAMP0932	Conserved hypothetical proetin Cj1009c (K09944)	18	18	18	18	18	18
	791	CAMP0933	Queuine tRNA-ribosyltransferase (K00773)	20	20	20	20	20	20
	792	CAMP0934	Putative CorA-like Mg2+ transporter protein	5	5	5	5	5	5
	793	CAMP0935	Putative membrane protein	6	6	6	6	6	6
	794	CAMP0936	Putative cytochrome C biogenesis protein	5	5	5	5	5	5
	795	CAMP0937	Branched-chain amino-acid ABC transport system ATP-binding protein (K01996)	17	17	17	17	17	17
	796	CAMP0938	Branched-chain amino-acid ABC transport system ATP-binding protein (K01995)	19	19	19	19	19	19
	797	CAMP0939	Branched-chain amino-acid ABC transport system permease protein (K01998)	6	6	6	6	6	6
	798	CAMP0940	Branched-chain amino-acid ABC transport system permease protein (K01997)	6	6	6	6	6	6
	799	CAMP0943	Putative cytochrome C	14	14	14	14	14	14
	800	CAMP0945	Putative integral membrane protein	12	12	12	12	12	12
	801	CAMP0946	Aspartate-semialdehyde dehydrogenase (K00133)	13	13	13	13	13	13
	802	CAMP0947	Sigma-54 associated transcriptional activator (K02481)	14	14	14	14	14	14
	803	CAMP0948	Hypothetical protein Cj1025c	9	9	9	9	9	9
	804	CAMP0949	Putative lipoprotein (K09860)	5	5	5	5	5	5
	805	CAMP0950	DNA gyrase subunit A (K02469)	17	17	17	17	17	17
	806	CAMP0951	Putative purine/pyrimidine phosphoribosyltransferase (K02242)	185	185	185	185	185	185
	807	CAMP0952	Putative liproprotein	13	13	13	13	13	13
	808	CAMP0953	GTP-binding protein (K03596)	543	543	543	543	543	543
	809	CAMP0954	Outer membrane component of efflux system (multidrug efflux system CmeDEF)	13	13	13	13	13	13
	810	CAMP0955	Membrane fusion component of efflux system (mutlidrug efflux system CmeDEF)	13	13	13	13	13	13
	811	CAMP0956	Integral membrane component of efflux system (multidrug efflux system CmeDEF) (K03296)	1370	1370	1370	1370	1370	1370
	812	CAMP0957	Putative DnaJ-like protein (K03686)	13	13	13	13	13	13
	813	CAMP0958	Putative arginyl-tRNA-protein transferase (K00685)	6	6	6	6	6	6
	814	CAMP0960	Pyruvate carboxylase A subunit (K01959)	1	1	1	1	1	1
	815	CAMP0961	Putative cell division/peptidoglycan biosynthesis protein (K03588)	33	33	33	33	33	33
	816	CAMP0962	Putative undecaprenyldiphospho-muramoylpentapeptide b-N-acetylglucosaminyltransferase (K02563)	14	14	14	14	14	14
	817	CAMP0963	Putative MFS (Major Facilitator Superfamily) transport protein (K03449)	12	12	12	12	12	12
	818	CAMP0964	Putative periplasmic ATP/GTP-binding protein	25	25	25	25	25	25
	819	CAMP0965	Putative transcriptional regulatory protein	1	1	1	1	1	1
	820	CAMP0966	Putative thiamine-phosphate pyrophosphorylase (K00788)	470	470	470	470	470	470
	821	CAMP0967	Thiazole biosynthesis protein ThiH (K03150)	37	37	37	37	37	37
	822	CAMP0968	Thiazole biosynthesis protein ThiG (K03149)	30	30	30	30	30	30
	823	CAMP0969	Putative molybdopterin biosynthesis protein (K03148)	1	1	1	1	1	1
	824	CAMP0970	Putative thiamine biosynthesis protein (K03154)	1	1	1	1	1	1
	825	CAMP0971	Succinyl-diaminopimelate desuccinylase (K01439)	1	1	1	1	1	1
	826	CAMP0972	Putative LysE family transporter protein (K06895)	1	1	1	1	1	1
	827	CAMP0973	NAD-dependent deacetylase (K12410)	31	31	31	31	31	31
	828	CAMP0975	Putative mismatch repair protein (K07456)	37	37	37	37	37	37
	829	CAMP0976	Putative integral membrane protein	26	26	26	26	26	26
	830	CAMP0977	UDP-N-acetylmuramate--alanine ligase (K01924)	34	34	34	34	34	34
	831	CAMP0979	Putative carbon-nitrogen hydrolase family protein (K01501)	21	21	21	21	21	21
	832	CAMP0980	Putative coiled-coil protein (K03602)	16	16	16	16	16	16
	833	CAMP0981	Inosine-5'-monophosphate dehydrogenase (K00088)	26	26	26	26	26	26
	834	CAMP0982	Glu-tRNAGln amidotransferase subunit A (K02433)	28	28	28	28	28	28
	835	CAMP0984	Isoleucyl-tRNA synthetase (K01870)	35	35	35	35	35	35
	836	CAMP0985	Putative CinA-like protein (K03743)	23	23	23	23	23	23
	837	CAMP0986	Putative acetyltransferase	1	1	1	1	1	1
	838	CAMP0987	Nitroreductase	26	26	26	26	26	26
	839	CAMP0988	CDP-diacylglycerol--glycerol-3-phosphate 3-phosphatidyltransferase (K00995)	21	21	21	21	21	21
	840	CAMP0989	Putative peptidase M50 family protein (K11749)	39	39	39	39	39	39
	841	CAMP0992	Single-strand DNA binding protein (K03111)	14	14	14	14	14	14
	842	CAMP0994	ATP-dependent protease La (K01338)	848	848	848	848	848	848
	843	CAMP0995	Putative lipoprotein (K05807)	20	20	20	20	20	20
	844	CAMP0996	Conserved hypothetical protein Cj1075 (K13626)	5	5	5	5	5	5
	845	CAMP0997	Pyrroline-5-carboxylate reductase (K00286)	16	16	16	16	16	16
	846	CAMP1001	Putative uroporphyrinogen-III synthase (K01719)	1	1	1	1	1	1
	847	CAMP1002	Thiamin-phosphate pyrophosphorylase (K00788)	1	1	1	1	1	1
	848	CAMP1003	Phosphomethylpyrimidine kinase (K00941)	1	1	1	1	1	1
	849	CAMP1004	Putative nuclease (K07457)	8	8	8	8	8	8
	850	CAMP1005	Putative ATP/GTP-binding protein (K06923)	22	22	22	22	22	22
	851	CAMP1006	Transcription-repair coupling factor (K03723)	1223	1223	1223	1223	1223	1223
	852	CAMP1007	Conserved hypothetical protein Cj1086c	6	6	6	6	6	6
	853	CAMP1008	Putative peptidase	25	25	25	25	25	25
	854	CAMP1009	Folylpolyglutamate synthase/dihydrofolate synthase (K11754)	4	4	4	4	4	4
	855	CAMP1010	Hypothetical protein Cj1089c	610	610	610	610	610	610
	856	CAMP1011	Putative lipoprotein	13	13	13	13	13	13
	857	CAMP1012	Leucyl-tRNA synthetase (K01869)	10	10	10	10	10	10
	858	CAMP1013	Protein-export membrane protein (K03074)	14	14	14	14	14	14
	859	CAMP1014	Protein-export membrane protein (K03072)	14	14	14	14	14	14
	860	CAMP1015	Putative preprotein translocase protein (K03210)	1	1	1	1	1	1
	861	CAMP1016	Putative apolipoprotein N-acyltransferase (K03820)	8	8	8	8	8	8
	862	CAMP1017	S-adenosylmethionine synthetase (K00789)	14	14	14	14	14	14
	863	CAMP1018	Putative transmembrane transport protein (K07862)	12	12	12	12	12	12
	864	CAMP1019	Aspartate carbamoyltransferase (K00609)	12	12	12	12	12	12
	865	CAMP1020	Peptidase (K08602)	3	3	3	3	3	3
	866	CAMP1021	Hypothteical protein Cj1100	1	1	1	1	1	1
	867	CAMP1022	ATP-dependent DNA helicase (K03657)	3	3	3	3	3	3
	868	CAMP1023	tRNA pseudouridine synthase B (K03177)	16	16	16	16	16	16
	869	CAMP1024	Carbon storage regulator homolog (K03563)	1	1	1	1	1	1
	870	CAMP1025	Putative 4-diphosphocytidyl-2-C-methyl-D-erythritol kinase (K00919)	1	1	1	1	1	1
	871	CAMP1026	Small protein B homolog (K03664)	12	12	12	12	12	12
	872	CAMP1027	Putative periplasmic thioredoxin	1	1	1	1	1	1
	873	CAMP1028	ATP-dependent Clp protease adaptor protein (K06891)	1	1	1	1	1	1
	874	CAMP1030	Leucyl/phenylalanyl-tRNA--protein transferase (K00684)	1	1	1	1	1	1
	875	CAMP1032	Putative MarC family integral membrane protein (K05595)	1	1	1	1	1	1
	876	CAMP1033	Putative SelR domain containing protein (K07305)	10	10	10	10	10	10
	877	CAMP1034	Conserved hypothetical protein Cj1113	13	13	13	13	13	13
	878	CAMP1035	CDP-diacylglycerol--serine O-phosphatidyltransferase (K17103)	3	3	3	3	3	3
	879	CAMP1036	Putative phosphatidylserine decarboxylase-related protein (K01613)	3	3	3	3	3	3
	880	CAMP1037	Membrane bound zinc metallopeptidase (K03798)	738	738	738	738	738	738
	881	CAMP1038	Ribosomal protein L11 methyltransferase (K02687)	34	34	34	34	34	34
	882	CAMP1039	Chemotaxis regulatory protein (K03413)	12	12	12	12	12	12
	883	CAMP1041	UDP-GlcNAc C4,6 dehydratase (K15912)	110	110	110	110	110	110
	884	CAMP1042	UDP-4-keto-6-deoxy-GlcNAc C4 aminotransferase (K15910)	58	58	58	58	58	58
	885	CAMP1044	Acetyltransferase (K15913)	437	437	437	437	437	437
	886	CAMP1045	Galactosyltransferase (K15915)	418	418	418	418	418	418
	887	CAMP1046	GalNAc transferase (K15914)	22	22	22	22	22	22
	888	CAMP1047	Oligosaccharide transferase to N-glycosylate proteins (K17251)	1011	1011	1011	1011	1011	1011
	889	CAMP1048	GalNAc transferase (K17248)	638	638	638	638	638	638
	890	CAMP1049	Glucosyl transferase (K17250)	22	22	22	22	22	22
	891	CAMP1050	GalNAc transferase/polymerase (K17249)	22	22	22	22	22	22
	892	CAMP1052	UDP-GlcNAc/Glc 4-epimerase (K01784)	21	21	21	21	21	21
	893	CAMP1053	Conserved hypothetical protein Cj1132c (K07501)	20	20	20	20	20	20
	894	CAMP1054	Heptosyltransferase I (K02841)	22	22	22	22	22	22
	895	CAMP1055	Putative lipid A biosynthesis lauroyl acyltransferase (K02517)	7	7	7	7	7	7
	896	CAMP1066	Putative glucosyltransferase	8	8	8	8	8	8
	897	CAMP1067	Heptosyltransferase II (K02843)	101	101	101	101	101	101
	898	CAMP1069	D-beta-D-heptose 7-phosphate kinase/D-beta-D-heptose 1-phosphate adenylyltransferase (K03272)	979	979	979	979	979	979
	899	CAMP1070	ADP-glyceromanno-heptose 6-epimerase (K03274)	817	817	817	817	817	817
	900	CAMP1071	D,D-heptose 1,7-bisphosphate phosphatase (K03273)	3	3	3	3	3	3
	901	CAMP1072	Putative periplasmic cytochrome C (K08738)	1	1	1	1	1	1
	902	CAMP1073	Putative cytochrome oxidase maturation protein cbb3-type	11	11	11	11	11	11
	903	CAMP1074	Putative cation-transporting ATPase (K17686)	3	3	3	3	3	3
	904	CAMP1075	Transcription termination factor (K03628)	29	29	29	29	29	29
	905	CAMP1076	Putative DNA polymerase III subunit gamma (K02343)	17	17	17	17	17	17
	906	CAMP1080	Putative cation-transporting ATPase (K01533)	3	3	3	3	3	3
	907	CAMP1081	Putative heavy-metal-associated domain protein	3	3	3	3	3	3
	908	CAMP1082	Putative cation transport protein (K16264)	54	54	54	54	54	54
	909	CAMP1083	Hypothetical protein Cj1164c (K09981)	27	27	27	27	27	27
	910	CAMP1084	Putative integral membrane protein	42	42	42	42	42	42
	911	CAMP1085	Putative integral membrane protein	66	66	66	66	66	66
	912	CAMP1086	L-lactate dehydrogenase (K00016)	33	33	33	33	33	33
	913	CAMP1087	Putative integral membrane protein (dedA homolog)	28	28	28	28	28	28
	914	CAMP1088	Putative periplasmic protein	14	14	14	14	14	14
	915	CAMP1089	50 kda outer membrane protein precursor	27	27	27	27	27	27
	916	CAMP1090	Peptidyl-prolyl cis-trans isomerase (K01802)	14	14	14	14	14	14
	917	CAMP1091	Conserved hypothetical protein Cj1172c	13	13	13	13	13	13
	918	CAMP1092	Putative efflux protein (multidrug resistance protein) (K11743)	12	12	12	12	12	12
	919	CAMP1093	Putative efflux protein (multidrug resistance protein) (K11742)	13	13	13	13	13	13
	920	CAMP1094	Arginyl-tRNA synthetase (K01887)	14	14	14	14	14	14
	921	CAMP1095	Sec-independent protein translocase (TatA/E homolog) (K03116)	1	1	1	1	1	1
	922	CAMP1096	Guanylate kinase (K00942)	14	14	14	14	14	14
	923	CAMP1098	Flagellar biosynthetic protein (K02421)	23	23	23	23	23	23
	924	CAMP1099	Putative ABC transporter ATP-binding protein (K02003)	22	22	22	22	22	22
	925	CAMP1100	Elongation factor TS (K02357)	39	39	39	39	39	39
	926	CAMP1102	Cyclopropane-fatty-acyl-phospholipid synthase (K00574)	6	6	6	6	6	6
	927	CAMP1103	Putative ubiquinol-cytochrome C reductase cytochrome C subunit (K00413)	19	19	19	19	19	19
	928	CAMP1104	Putative ubiquinol-cytochrome C reductase cytochrome B subunit (K00412)	27	27	27	27	27	27
	929	CAMP1105	Putative ubiquinol-cytochrome C reductase iron-sulfur subunit (K00411)	56	56	56	56	56	56
	930	CAMP1109	Bipartate energy taxis response protein cetA	188	188	188	188	188	188
	931	CAMP1111	Putative C4-dicarboxylate transport protein (K11103)	28	28	28	28	28	28
	932	CAMP1113	Possible phosphate permease (K03306)	1488	1488	1488	1488	1488	1488
	933	CAMP1114	Putative dihydroorotase (K01465)	3	3	3	3	3	3
	934	CAMP1115	Glycerol-3-phosphate dehydrogenase [NAD(P)+] (K00057)	33	33	33	33	33	33
	935	CAMP1116	Glu-tRNAGln amidotransferase subunit B (K02434)	1	1	1	1	1	1
	936	CAMP1117	S-ribosylhomocysteine lyase (autoinducer-2 production protein LuxS) (K07173)	1	1	1	1	1	1
	937	CAMP1118	Putative iron/ascorbate-dependent oxidoreductase	1	1	1	1	1	1
	938	CAMP1120	5-methyltetrahydropteroyltriglutamate-- homocysteine methyltransferase (K00549)	14	14	14	14	14	14
	939	CAMP1121	5,10-methylenetetrahydrofolate reductase (K00297)	1	1	1	1	1	1
	940	CAMP1122	Putative integral membrane protein	1	1	1	1	1	1
	941	CAMP1123	ATP synthase F0 sector A subunit (K02108)	1	1	1	1	1	1
	942	CAMP1125	Putative signal recognition particle protein (K03110)	13	13	13	13	13	13
	943	CAMP1126	Putative lipoprotein thiredoxin	1	1	1	1	1	1
	944	CAMP1127	Putative 5-formyltetrahydrofolate cyclo-ligase family protein (K01934)	1	1	1	1	1	1
	945	CAMP1128	HD/KH domain containing protein (K18682)	1	1	1	1	1	1
	946	CAMP1129	Putative integral membrane protein	1	1	1	1	1	1
	947	CAMP1131	Putative ribonuclease BN (K07058)	1	1	1	1	1	1
	948	CAMP1132	Putative glycolate oxidase subunit D (K00104)	1	1	1	1	1	1
	949	CAMP1133	Putative exporting protein	17	17	17	17	17	17
	950	CAMP1134	Putative peptidase M23 family protein	202	202	202	202	202	202
	951	CAMP1135	Hypothetical protein Cj1216c	1	1	1	1	1	1
	952	CAMP1136	Conserved hypothetical protein Cj1217c (K05810)	1	1	1	1	1	1
	953	CAMP1137	Putative riboflavin synthase alpha chain (K00793)	1	1	1	1	1	1
	954	CAMP1138	Putative periplasmic protein	1	1	1	1	1	1
	955	CAMP1139	10 kD chaperonin (cpn10) (K04078)	1	1	1	1	1	1
	956	CAMP1140	60 kD chaperonin (cpn60) (K04077)	1	1	1	1	1	1
	957	CAMP1141	Two-component sensor (histidine kinase) (K02484)	1	1	1	1	1	1
	958	CAMP1142	Two-component regulator	1	1	1	1	1	1
	959	CAMP1144	Conserved hypothetical protein Cj1225	1	1	1	1	1	1
	960	CAMP1145	Putative two-component sensor (histidine kinase) (K02484)	1	1	1	1	1	1
	961	CAMP1146	Putative two-component regulator (K02483)	1	1	1	1	1	1
	962	CAMP1147	Serine protease (protease DO) (K04771)	40	40	40	40	40	40
	963	CAMP1148	Putative curved-DNA binding protein (K05516)	1	1	1	1	1	1
	964	CAMP1149	Heat shock transcriptional regulator (K13640)	1	1	1	1	1	1
	965	CAMP1150	Putative glutathione-regulated potassium-efflux system protein (K03455)	1	1	1	1	1	1
	966	CAMP1151	Hypothetical protein Cj1232	1	1	1	1	1	1
	967	CAMP1152	Putative HAD-superfamily hydrolase (K01091)	1	1	1	1	1	1
	968	CAMP1153	Glycyl-tRNA synthetase beta chain (K01879)	1	1	1	1	1	1
	969	CAMP1154	Putative peptidase M23 family protein	1	1	1	1	1	1
	970	CAMP1155	Conserved hypothetical protein Cj1236	20	20	20	20	20	20
	971	CAMP1156	Putative phosphatase (K01524)	10	10	10	10	10	10
	972	CAMP1157	Pyridoxal phosphate biosynthetic protein (K03474)	1	1	1	1	1	1
	973	CAMP1158	Putative 4-hydroxythreonine-4-phosphate dehydrogenase (K00097)	1	1	1	1	1	1
	974	CAMP1159	Putative periplasmic protein	1	1	1	1	1	1
	975	CAMP1161	Hypothetical protein Cj1242	1	1	1	1	1	1
	976	CAMP1162	Uroporphyrinogen decarboxylase (K01599)	1	1	1	1	1	1
	977	CAMP1163	Putative radical SAM domain protein	559	559	559	559	559	559
	978	CAMP1164	Putative membrane protein	1	1	1	1	1	1
	979	CAMP1165	Excinuclease ABC subunit C (K03703)	29	29	29	29	29	29
	980	CAMP1166	Hypothetical protein Cj1247c	1	1	1	1	1	1
	981	CAMP1167	GMP synthase (glutamine-hydrolyzing) (K01951)	29	29	29	29	29	29
	982	CAMP1168	Hypothetical protein Cj1249	1	1	1	1	1	1
	983	CAMP1169	Phosphoribosylamine--glycine ligase (K01945)	34	34	34	34	34	34
	984	CAMP1170	Conserved hypothetical protein Cj1251	1	1	1	1	1	1
	985	CAMP1171	Putative periplasmic protein (K04744)	918	918	918	918	918	918
	986	CAMP1172	Polyribonucleotide nucleotidyltransferase (K00962)	1	1	1	1	1	1
	987	CAMP1173	Hypothetical protein Cj1254	1	1	1	1	1	1
	988	CAMP1175	Putative membrane protein	1	1	1	1	1	1
	989	CAMP1176	Putative efflux pump	41	41	41	41	41	41
	990	CAMP1177	Putative phosphotyrosine protein phosphatase (K01104)	1	1	1	1	1	1
	991	CAMP1179	Chaperone DnaJ (K03686)	11	11	11	11	11	11
	992	CAMP1180	Two-component regulator (K02483)	9	9	9	9	9	9
	993	CAMP1181	Two-component sensor (histidine kinase) (K02484)	943	943	943	943	943	943
	994	CAMP1182	Recombination protein (K06187)	1	1	1	1	1	1
	995	CAMP1183	Putative hydrogenase maturation protease (K03605)	1	1	1	1	1	1
	996	CAMP1184	Ni/Fe-hydrogenase B-type cytochrome subunit (K03620)	1	1	1	1	1	1
	997	CAMP1185	Ni/Fe-hydrogenase large subunit (K05922)	1	1	1	1	1	1
	998	CAMP1186	Ni/Fe-hydrogenase small chain (K05927)	1	1	1	1	1	1
	999	CAMP1187	Putative FAD dependent oxidoreductase (K15461)	1	1	1	1	1	1
	1000	CAMP1188	N-acetylmuramoyl-L-alanine amidase (K01448)	1	1	1	1	1	1
	1001	CAMP1189	Putative 2-nitropropane dioxygenase,oxidoreductase protein (K00459)	1	1	1	1	1	1
	1002	CAMP1190	Tyrosyl-tRNA synthetase (K01866)	1	1	1	1	1	1
	1003	CAMP1191	Putative guanosine-3',5'-bis(diphosphate) 3'-pyrophosphohydrolase (K01139)	1	1	1	1	1	1
	1004	CAMP1192	Putative DNA-directed RNA polymerase omega chain (K03060)	1	1	1	1	1	1
	1005	CAMP1193	Uridylate kinase (K09903)	1	1	1	1	1	1
	1006	CAMP1194	Putative peptidase M23 family protein	1	1	1	1	1	1
	1007	CAMP1195	Putative integral membrane protein (K09811)	1	1	1	1	1	1
	1008	CAMP1196	Putative ABC transporter ATP-binding protein (K09812)	1	1	1	1	1	1
	1009	CAMP1197	Putative tRNA (guanine-N(7)-)-methyltransferase (K03439)	25	25	25	25	25	25
	1010	CAMP1198	Putative fibronectin domain-containing lipoprotein (K06882)	36	36	36	36	36	36
	1011	CAMP1199	Putative ribosomal pseudouridine synthase (K06180)	1	1	1	1	1	1
	1012	CAMP1200	RodA protein homolog (K05837)	6	6	6	6	6	6
	1013	CAMP1201	Putative K+ uptake protein (K03498)	32	32	32	32	32	32
	1014	CAMP1202	Putative K+ uptake protein (K03499)	1	1	1	1	1	1
	1015	CAMP1203	Conserved hypothetical protein Cj1285c (K11782)	1	1	1	1	1	1
	1016	CAMP1204	Uracil phosphoribosyltransferase (K00761)	1	1	1	1	1	1
	1017	CAMP1205	Malate oxidoreductase (K00027)	23	23	23	23	23	23
	1018	CAMP1206	Glutamyl-tRNA synthetase (K01885)	24	24	24	24	24	24
	1019	CAMP1207	Possible periplasmic protein	13	13	13	13	13	13
	1020	CAMP1208	Biotin carboxylase (K01961)	1	1	1	1	1	1
	1021	CAMP1209	Putative biotin carboxyl carrier protein of acetyl-CoA carboxylase (K02160)	1	1	1	1	1	1
	1022	CAMP1210	Putative deoxycytidine triphosphate deaminase (K01494)	13	13	13	13	13	13
	1023	CAMP1211	UDP-GlcNAc-specific C4,6 dehydratase/C5 epimerase (K15894)	1	1	1	1	1	1
	1024	CAMP1212	C4 aminotransferase specific for PseB product (K15895)	1	1	1	1	1	1
	1025	CAMP1213	Conserved hypothetical protein Cj1295	646	646	646	646	646	646
	1026	CAMP1217	Putative acyl carrier protein	1	1	1	1	1	1
	1027	CAMP1220	Putative HAD-superfamily phosphatase, subfamily IIIC	1	1	1	1	1	1
	1028	CAMP1221	Putative 3-oxoacyl-[acyl-carrier-protein] synthase (K00648)	31	31	31	31	31	31
	1029	CAMP1222	Putative acyl carrier protein	1	1	1	1	1	1
	1030	CAMP1225	Putative amino acid activating enzyme	117	117	117	117	117	117
	1031	CAMP1226	Putative acyl carrier protein	1	1	1	1	1	1
	1032	CAMP1229	Putative acylneuraminate cytidylyltransferase (K15899)	1	1	1	1	1	1
	1033	CAMP1230	Nucleotidase specific for PseC product,UDP-4-amino-4,6-dideoxy-beta-L-AltNAc (K15897)	1	1	1	1	1	1
	1034	CAMP1231	N-acetyltransferase specific for PseC product,UDP-4-amino-4,6-dideoxy-beta-L-AltNAc (K15896)	19	19	19	19	19	19
	1035	CAMP1235	Pse synthetase (K15898)	33	33	33	33	33	33
	1036	CAMP1259	Putative periplasmic protein (K02456)	34	34	34	34	34	34
	1037	CAMP1260	Putative glycoprotease (K01409)	35	35	35	35	35	35
	1038	CAMP1262	1-deoxy-D-xylulose 5-phosphate reductoisomerase (K00099)	36	36	36	36	36	36
	1039	CAMP1263	Phosphatidate cytidylyltransferase (K00981)	5	5	5	5	5	5
	1040	CAMP1264	Putative coiled-coil protein	21	21	21	21	21	21
	1041	CAMP1265	Putative fibronectin/fibrinogen-binding protein	31	31	31	31	31	31
	1042	CAMP1266	Putative molybdopterin-guanine dinucleotide biosynthesis protein (K03752)	13	13	13	13	13	13
	1043	CAMP1267	Phospholipase A (K01058)	13	13	13	13	13	13
	1044	CAMP1268	Enterochelin uptake permease (K02015)	14	14	14	14	14	14
	1045	CAMP1269	Enterochelin uptake permease (K02015)	14	14	14	14	14	14
	1046	CAMP1270	Enterochelin uptake ATP-binding protein (K02013)	14	14	14	14	14	14
	1047	CAMP1271	Enterochelin uptake periplasmic binding protein (K02016)	14	14	14	14	14	14
	1048	CAMP1272	Putative integral membrane protein	3	3	3	3	3	3
	1049	CAMP1273	Putative periplasmic cytochrome C (K03385)	14	14	14	14	14	14
	1050	CAMP1274	Putative periplasmic cytochrome C (K15876)	3	3	3	3	3	3
	1051	CAMP1277	Hypothetical protein Cj1361c (K03407)	1	1	1	1	1	1
	1052	CAMP1278	Holliday junction DNA helicase (K03551)	1	1	1	1	1	1
	1053	CAMP1279	Acid membrane antigen A	1	1	1	1	1	1
	1054	CAMP1280	Fumarate hydratase (K01679)	14	14	14	14	14	14
	1055	CAMP1282	Glucosamine--fructose-6-phosphate aminotransferase (isomerizing) (K00820)	840	840	840	840	840	840
	1056	CAMP1283	Putative nucleotidyltransferase (K00990)	26	26	26	26	26	26
	1057	CAMP1284	Putative radical SAM domain protein (K18285)	35	35	35	35	35	35
	1058	CAMP1285	Putative permease (K06901)	13	13	13	13	13	13
	1059	CAMP1286	Putative nucleotide phosphoribosyltransferase (K00769)	13	13	13	13	13	13
	1060	CAMP1287	Putative periplasmic protein (VacJ homolog) (K04754)	14	14	14	14	14	14
	1061	CAMP1288	Putative periplasmic protein (K07323)	12	12	12	12	12	12
	1062	CAMP1289	Putative ntegral membrane protein (K07003)	7	7	7	7	7	7
	1063	CAMP1290	Conserved hypothetical protein Cj1374c (K02428)	7	7	7	7	7	7
	1064	CAMP1291	Putative multidrug efflux transporter	11	11	11	11	11	11
	1065	CAMP1293	Putative ferredoxin	34	34	34	34	34	34
	1066	CAMP1294	L-seryl-tRNA(SeC) selenium transferase (K01042)	14	14	14	14	14	14
	1067	CAMP1295	Putative selenocysteine-specific elongation factor (K03833)	14	14	14	14	14	14
	1068	CAMP1296	Putative periplasmic protein (K03981)	26	26	26	26	26	26
	1069	CAMP1297	Putative lipoprotein	17	17	17	17	17	17
	1070	CAMP1298	Flavodoxin (K03839)	1	1	1	1	1	1
	1071	CAMP1299	Hypothetical protein Cj1383c	1	1	1	1	1	1
	1072	CAMP1300	Hypothetical protein Cj1384c	1	1	1	1	1	1
	1073	CAMP1301	Catalase (K03781)	35	35	35	35	35	35
	1074	CAMP1302	Ankyrin-repeat containing protein (K06867)	12	12	12	12	12	12
	1075	CAMP1303	Helix-turn-helix containing protein	10	10	10	10	10	10
	1076	CAMP1304	Putative endoribonuclease L-PSP	13	13	13	13	13	13
	1077	CAMP1305	Putative cystathionine beta-lyase, N-terminus	12	12	12	12	12	12
	1078	CAMP1307	Putative fumarate lyase (K01756)	13	13	13	13	13	13
	1079	CAMP1308	Putative ferrous iron transport protein (K04758)	1	1	1	1	1	1
	1080	CAMP1311	Enoyl-[acyl-carrier-protein] reductase [NADH] (K00208)	13	13	13	13	13	13
	1081	CAMP1312	Putative triosephosphate isomerase (K01803)	1	1	1	1	1	1
	1082	CAMP1313	Phosphoglycerate kinase (K00927)	7	7	7	7	7	7
	1083	CAMP1314	Glyceraldehyde 3-phosphate dehydrogenase (K00134)	14	14	14	14	14	14
	1084	CAMP1315	Putative nicotinate-nucleotide adenylyltransferase (K00969)	13	13	13	13	13	13
	1085	CAMP1318	Putative phospho-sugar mutase (K15778)	48	48	48	48	48	48
	1086	CAMP1319	Putative flagellar protein (K02415)	14	14	14	14	14	14
	1087	CAMP1320	Holo-[acyl-carrier protein] synthase (K00997)	3	3	3	3	3	3
	1088	CAMP1321	Putative membrane protein	27	27	27	27	27	27
	1089	CAMP1322	Putative cytochrome P450	36	36	36	36	36	36
	1090	CAMP1323	Putative integral membrane protein	34	34	34	34	34	34
	1091	CAMP1324	Capsule polysaccharide modification protein (K07265)	10	10	10	10	10	10
	1092	CAMP1325	Capsule polysaccharide modification protein (K07266)	1019	1019	1019	1019	1019	1019
	1093	CAMP1354	D-arabinose 5-phosphate isomerase (K06041)	234	234	234	234	234	234
	1094	CAMP1355	Capsule polysaccharide export system periplasmic protein	1	1	1	1	1	1
	1095	CAMP1356	Capsule polysaccharide export system inner membrane protein (K10107)	33	33	33	33	33	33
	1096	CAMP1357	Capsule polysaccharide export ATP-binding protein (K09689)	30	30	30	30	30	30
	1097	CAMP1358	Capsule polysaccharide export system inner membrane protein (K09688)	31	31	31	31	31	31
	1098	CAMP1359	Hypothetical protein Cj1449c (K09979)	25	25	25	25	25	25
	1099	CAMP1360	Putative ATP/GTP-binding protein	1	1	1	1	1	1
	1100	CAMP1361	dUTPase	28	28	28	28	28	28
	1101	CAMP1362	Putative integral membrane protein	1	1	1	1	1	1
	1102	CAMP1363	Putative tRNA(Ile)-lysidine synthase (K04075)	1	1	1	1	1	1
	1103	CAMP1364	Putative radical SAM domain family protein	30	30	30	30	30	30
	1104	CAMP1365	Peptide chain release factor 2 (K02836)	14	14	14	14	14	14
	1105	CAMP1367	tRNA pseudouridine synthase D (K06176)	14	14	14	14	14	14
	1106	CAMP1368	Putative thiamin-monophosphate kinase (K00946)	14	14	14	14	14	14
	1107	CAMP1369	Hypothetical protein Cj1459	9	9	9	9	9	9
	1108	CAMP1370	Hypothetical protein Cj1460	3	3	3	3	3	3
	1109	CAMP1371	Putative DNA methylase	10	10	10	10	10	10
	1110	CAMP1372	Flagellar P-ring protein (K02394)	14	14	14	14	14	14
	1111	CAMP1373	Hypothetical protein Cj1463	13	13	13	13	13	13
	1112	CAMP1374	Hypothetical protein Cj1464	11	11	11	11	11	11
	1113	CAMP1375	Hypothetical protein Cj1465	13	13	13	13	13	13
	1114	CAMP1376	Putative flagellar hook-associated protein (K02396)	14	14	14	14	14	14
	1115	CAMP1377	Hypothetical protein Cj1467	14	14	14	14	14	14
	1116	CAMP1378	Putative integral membrane protein (K07090)	14	14	14	14	14	14
	1117	CAMP1379	Putative type II protein secretion system E protein (K02454)	3	3	3	3	3	3
	1118	CAMP1381	Putative ATP/GTP-binding protein (K01714)	1	1	1	1	1	1
	1119	CAMP1382	Putative type II protein secretion system D protein (K02453)	12	12	12	12	12	12
	1120	CAMP1383	Hypothetical protein Cj1475c	3	3	3	3	3	3
	1121	CAMP1384	Pyruvate-flavodoxin oxidoreductase (K03737)	14	14	14	14	14	14
	1122	CAMP1385	Putative hydrolase (K01091)	14	14	14	14	14	14
	1123	CAMP1386	Outer membrane fibronectin-binding protein (K03286)	3	3	3	3	3	3
	1124	CAMP1389	Putative helicase (K03582)	3	3	3	3	3	3
	1125	CAMP1390	Hypothetical protein Cj1482c	14	14	14	14	14	14
	1126	CAMP1391	Putative lipoprotein	1	1	1	1	1	1
	1127	CAMP1392	Putative membrane protein	12	12	12	12	12	12
	1128	CAMP1393	Putative periplasmic protein	5	5	5	5	5	5
	1129	CAMP1394	Putative periplasmic protein	5	5	5	5	5	5
	1130	CAMP1395	cb-type cytochrome C oxidase subunit III (K00406)	13	13	13	13	13	13
	1131	CAMP1396	cb-type cytochrome C oxidase subunit IV (K00407)	13	13	13	13	13	13
	1132	CAMP1397	cb-type cytochrome C oxidase subunit II (K00405)	14	14	14	14	14	14
	1133	CAMP1398	cb-type cytochrome C oxidase subunit I (K00404)	14	14	14	14	14	14
	1134	CAMP1399	Putative two-component regulator	10	10	10	10	10	10
	1135	CAMP1400	Putative two-component sensor	8	8	8	8	8	8
	1136	CAMP1401	Putative integral membrane protein (K09792)	9	9	9	9	9	9
	1137	CAMP1402	Carbamoyl-phosphate synthase small chain (K01956)	26	26	26	26	26	26
	1138	CAMP1403	Conserved hypothetical protein Cj1495c (K09804)	12	12	12	12	12	12
	1139	CAMP1404	Putative periplasmic protein	12	12	12	12	12	12
	1140	CAMP1405	Hypothetical protein Cj1497c	1	1	1	1	1	1
	1141	CAMP1406	Adenylosuccinate synthetase (K01939)	14	14	14	14	14	14
	1142	CAMP1407	Putative integral membrane protein (K07112)	29	29	29	29	29	29
	1143	CAMP1408	Conserved hypothetical protein Cj1501	13	13	13	13	13	13
	1144	CAMP1409	Putative sodium/proline symporter (K11928)	40	40	40	40	40	40
	1145	CAMP1410	Putative proline dehydrogenase/delta-1-pyrroline-5-carboxylate dehydrogenase (K13821)	13	13	13	13	13	13
	1146	CAMP1411	Putative selenide,water dikinase (K01008)	33	33	33	33	33	33
	1147	CAMP1412	Putative two-component response regulator (SirA-like protein)	1	1	1	1	1	1
	1148	CAMP1413	Putative MCP-type signal transduction protein (K03406)	3	3	3	3	3	3
	1149	CAMP1414	Putative regulatory protein	1	1	1	1	1	1
	1150	CAMP1415	FdhD protein (K02379)	14	14	14	14	14	14
	1151	CAMP1416	Putative formate dehydrogenase, cytochrom B subunit (K00127)	13	13	13	13	13	13
	1152	CAMP1417	Putative formate dehydrogenase iron-sulfur subunit (K00124)	12	12	12	12	12	12
	1153	CAMP1419	Possible periplasmic protein	1	1	1	1	1	1
	1154	CAMP1420	Hypothetical protein Cj1514c	1	1	1	1	1	1
	1155	CAMP1421	Putative decarboxylase (K13747)	11	11	11	11	11	11
	1156	CAMP1422	Putative periplasmic oxidoreductase (K04753)	11	11	11	11	11	11
	1157	CAMP1423	Putative molybdopterin converting factor,subunit 1 (K03636)	24	24	24	24	24	24
	1158	CAMP1424	Putative molybdopterin converting factor,subunit 2 (K03635)	14	14	14	14	14	14
	1159	CAMP1425	Putative molybdopterin biosynthesis protein (K03750)	14	14	14	14	14	14
	1160	CAMP1429	Phosphoribosylformylglycinamidine cyclo-ligase (K01933)	14	14	14	14	14	14
	1161	CAMP1430	Putative dephospho-CoA kinase (K00859)	14	14	14	14	14	14
	1162	CAMP1431	Diaminopimelate epimerase (K01778)	35	35	35	35	35	35
	1163	CAMP1432	Putative periplasmic protein (K03796)	31	31	31	31	31	31
	1164	CAMP1434	Putative bacterioferritin (K04047)	1	1	1	1	1	1
	1165	CAMP1435	Putative glucose-6-phosphate isomerase (K01810)	1	1	1	1	1	1
	1166	CAMP1436	UTP--glucose-1-phosphate uridylyltransferase (K00963)	1	1	1	1	1	1
	1167	CAMP1437	Acetyl-coenzyme A synthetase (K01895)	13	13	13	13	13	13
	1168	CAMP1438	Putative anion-uptake ABC-transport system ATP-binding protein (K06857)	2	2	2	2	2	2
	1169	CAMP1439	Putative anion-uptake ABC-transport system permease protein (K05773)	1	1	1	1	1	1
	1170	CAMP1440	Putative periplasmic protein (K05772)	206	206	206	206	206	206
	1171	CAMP1441	Conserved hypothetical protein Cj1541 (K07160)	8	8	8	8	8	8
	1172	CAMP1442	Putative allophanate hydrolase subunit 1	1	1	1	1	1	1
	1173	CAMP1443	Putative allophanate hydrolase subunit 2	1	1	1	1	1	1
	1174	CAMP1444	Putative integral membrane protein	1	1	1	1	1	1
	1175	CAMP1445	MdaB protein homolog (K03923)	1	1	1	1	1	1
	1176	CAMP1448	Putative NADP-dependent alcohol dehydrogenase (K13979)	1	1	1	1	1	1
	1177	CAMP1458	Hypothetical protein Cj1562	2	2	2	2	2	2
	1178	CAMP1459	Putative transcriptional regulator	14	14	14	14	14	14
	1179	CAMP1461	Paralysed flagellum protein	29	29	29	29	29	29
	1180	CAMP1462	NADH dehydrogenase I chain N (K00343)	24	24	24	24	24	24
	1181	CAMP1463	NADH dehydrogenase I chain M (K00342)	1	1	1	1	1	1
	1182	CAMP1464	NADH dehydrogenase I chain L (K00341)	14	14	14	14	14	14
	1183	CAMP1465	NADH dehydrogenase I chain K (K00340)	3	3	3	3	3	3
	1184	CAMP1466	NADH dehydrogenase I chain J (K00339)	14	14	14	14	14	14
	1185	CAMP1467	NADH dehydrogenase I chain I (K00338)	31	31	31	31	31	31
	1186	CAMP1468	NADH dehydrogenase I chain H (K00337)	14	14	14	14	14	14
	1187	CAMP1469	Putative NADH dehydrogenase I chain G (K00336)	14	14	14	14	14	14
	1188	CAMP1470	Hypothetical protein Cj1574c (K00335)	1	1	1	1	1	1
	1189	CAMP1471	Hypothetical protein Cj1575c (K00334)	1	1	1	1	1	1
	1190	CAMP1472	NADH dehydrogenase I chain D (K00333)	1	1	1	1	1	1
	1191	CAMP1473	NADH dehydrogenase I chain C (K00332)	1	1	1	1	1	1
	1192	CAMP1474	NADH dehydrogenase I chain B (K00331)	1	1	1	1	1	1
	1193	CAMP1476	Putative peptide ABC-transport system ATP-binding protein (K02032)	33	33	33	33	33	33
	1194	CAMP1477	Putative peptide ABC-transport system ATP-binding protein (K02031)	36	36	36	36	36	36
	1195	CAMP1478	Putative peptide ABC-transport system permease protein (K02034)	13	13	13	13	13	13
	1196	CAMP1479	Putative peptide ABC-transport system permease protein (K02033)	37	37	37	37	37	37
	1197	CAMP1480	Putative peptide ABC-transport system periplasmic peptide-binding protein (K02035)	43	43	43	43	43	43
	1198	CAMP1482	Single domain haemoglobin	1	1	1	1	1	1
	1199	CAMP1483	Putative ABC transporter (K06161)	13	13	13	13	13	13
	1200	CAMP1484	Putative MFS (Major Facilitator Superfamily) transport protein	14	14	14	14	14	14
	1201	CAMP1486	Translation initiation factor IF-1 (K02518)	1	1	1	1	1	1
	1202	CAMP1491	DNA-directed RNA polymerase alpha chain (K03040)	14	14	14	14	14	14
	1203	CAMP1493	ATP phosphoribosyltransferase (K00765)	14	14	14	14	14	14
	1204	CAMP1494	Histidinol dehydrogenase (K00013)	14	14	14	14	14	14
	1205	CAMP1495	Imidazoleglycerol-phosphate dehydratase/histidinol-phosphatase (K01089)	13	13	13	13	13	13
	1206	CAMP1496	Imidazole glycerol phosphate synthase subunit (K02501)	14	14	14	14	14	14
	1207	CAMP1497	Phosphoribosylformimino-5-aminoimidazole carboxamide ribotide isomerase (K01814)	14	14	14	14	14	14
	1208	CAMP1499	Imidazole glycerol phosphate synthase subunit (K02500)	14	14	14	14	14	14
	1209	CAMP1500	Phosphoribosyl-AMP cyclohydrolase/ phosphoribosyl-ATP pyrophosphohydrolase (K11755)	14	14	14	14	14	14
	1210	CAMP1501	Putative 2,3,4,5-tetrahydropyridine-2-carboxylate N-succinyltransferase (K00674)	14	14	14	14	14	14
	1211	CAMP1502	Putative ATP/GTP-binding protein (Mrp protein homolog) (K03593)	13	13	13	13	13	13
	1212	CAMP1503	2-C-methyl-D-erythritol 4-phosphate cytidylyltransferase/ 2-C-methyl-D-erythritol 2,4-cyclodiphosphate synthase (K12506)	13	13	13	13	13	13
	1213	CAMP1504	Putative two-component regulator	10	10	10	10	10	10
	1214	CAMP1505	Putative sulfate adenylyltransferase (K00958)	14	14	14	14	14	14
	1215	CAMP1506	Putative phosphatidylglycerophosphatase (K01095)	13	13	13	13	13	13
	1216	CAMP1508	Peptide chain release factor 1 (K02835)	13	13	13	13	13	13
	1217	CAMP1509	Putative pyridoxamine 5'-phosphate oxidase (K07226)	14	14	14	14	14	14
	1218	CAMP1512	Putative haemin uptake system ATP-binding protein (K02013)	13	13	13	13	13	13
	1219	CAMP1513	Putative haemin uptake system periplasmic haemin-binding protein (K02016)	3	3	3	3	3	3
	1220	CAMP1514	Putative radical SAM domain protein	3	3	3	3	3	3
	1221	CAMP1516	A/G-specific adenine glycosylase (K03575)	12	12	12	12	12	12
	1222	CAMP1517	Putative periplasmic protein	12	12	12	12	12	12
	1223	CAMP1519	Putative membrane protein	10	10	10	10	10	10
	1224	CAMP1520	L-serine dehydratase (K01752)	11	11	11	11	11	11
	1225	CAMP1522	Putative periplasmic protein	11	11	11	11	11	11
	1226	CAMP1524	Putative exbB/tolQ family transport protein (K03561)	11	11	11	11	11	11
	1227	CAMP1525	Putative exbD/tolR family transport protein (K03559)	3	3	3	3	3	3
	1228	CAMP1527	Conserved hypothetical protein Cj1631c	8	8	8	8	8	8
	1229	CAMP1528	Putative periplasmic protein	5	5	5	5	5	5
	1230	CAMP1529	Putative ATP-binding protein (K00566)	31	31	31	31	31	31
	1231	CAMP1530	Chorismate synthase (K01736)	14	14	14	14	14	14
	1232	CAMP1531	Ribonuclease III (K03685)	29	29	29	29	29	29
	1233	CAMP1532	Ribonuclease HI (K03469)	13	13	13	13	13	13
	1234	CAMP1533	Putative periplasmic protein	10	10	10	10	10	10
	1235	CAMP1534	DNA primase (K02316)	10	10	10	10	10	10
	1236	CAMP1535	NifU protein homolog	12	12	12	12	12	12
	1237	CAMP1536	Hypothetical protein Cj1640	12	12	12	12	12	12
	1238	CAMP1537	UDP-N-acetylmuramoylalanyl-D-glutamate--2, 6-diaminopimelate ligase (K01928)	13	13	13	13	13	13
	1239	CAMP1538	Conserved hypothetical protein Cj1642 (K09747)	12	12	12	12	12	12
	1240	CAMP1539	Putative periplasmic protein	13	13	13	13	13	13
	1241	CAMP1540	Geranyltranstransferase (K00795)	13	13	13	13	13	13
	1242	CAMP1541	Transketolase (K00615)	14	14	14	14	14	14
	1243	CAMP1542	Putative ABC transport system permease (K02066)	13	13	13	13	13	13
	1244	CAMP1543	Putative ABC transport system ATP-binding protein (K02065)	12	12	12	12	12	12
	1245	CAMP1544	Putative ABC transport system periplasmic substrate-binding protein (K02067)	14	14	14	14	14	14
	1246	CAMP1545	Putative lipoprotein (K18480)	3	3	3	3	3	3
	1247	CAMP1546	Hypothetical protein Cj1650	12	12	12	12	12	12
	1248	CAMP1547	Methionine aminopeptidase (K01265)	13	13	13	13	13	13
	1249	CAMP1548	Glutamate racemase (K01776)	195	195	195	195	195	195
	1250	CAMP1549	Putative lipoprotein	13	13	13	13	13	13
	1251	CAMP1550	Na(+)/H(+) antiporter (K03313)	14	14	14	14	14	14
	1252	CAMP1551	Na(+)/H(+) antiporter (K03313)	13	13	13	13	13	13
	1253	CAMP1552	Hypothetical protein Cj1656c	1	1	1	1	1	1
	1254	CAMP1553	Putative iron permease (K07243)	31	31	31	31	31	31
	1255	CAMP1554	Periplasmic protein p19 (K07230)	1	1	1	1	1	1
	1256	CAMP1555	Putative integral membrane protein	22	22	22	22	22	22
	1257	CAMP1556	Possible ABC transport system permease (K02004)	767	767	767	767	767	767
	1258	CAMP1557	Putative integral membrane protein (K02004)	1	1	1	1	1	1
	1259	CAMP1558	Putative ABC transport system ATP-binding protein (K02003)	1	1	1	1	1	1
	1260	CAMP1559	Putative periplasmic thiredoxin	1	1	1	1	1	1
	1261	CAMP1560	Putative lipoprotein thiredoxin	1	1	1	1	1	1
	1262	CAMP1564	Putative ATP-dependent DNA ligase (K10747)	1	1	1	1	1	1
	1263	CAMP1565	Putative periplasmic protein	1	1	1	1	1	1
	1264	CAMP1566	Hypothetical protein Cj1671c	1	1	1	1	1	1
	1265	CAMP1567	Enolase (K01689)	29	29	29	29	29	29
	1266	CAMP1568	RecA protein (K03553)	1	1	1	1	1	1
	1267	CAMP1569	Conserved hypothetical protein Cj1674 (K11785)	325	325	325	325	325	325
	1268	CAMP1570	Flagellar biosynthetic protein (K02420)	1	1	1	1	1	1
	1269	CAMP1571	UDP-N-acetylenolpyruvoylglucosamine reductase (K00075)	1	1	1	1	1	1
	1270	CAMP1574	Putative periplasmic protein	16	16	16	16	16	16
	1271	CAMP1575	CysQ protein homolog (K01082)	28	28	28	28	28	28
	1272	CAMP1576	Citrate synthase (K01647)	29	29	29	29	29	29
	1273	CAMP1577	Putative transmembrane transport protein	1	1	1	1	1	1
	1274	CAMP1578	Putative biotin synthase (K01012)	1	1	1	1	1	1
	1275	CAMP1579	DNA topoisomerase I (K03168)	1	1	1	1	1	1
	1276	CAMP1581	Preprotein translocase subunit (K03076)	1	1	1	1	1	1
	1277	CAMP1603	Putative metallo-beta-lactamase family protein (K12574)	18	18	18	18	18	18
	1278	CAMP1604	Putative dimethyladenosine transferase (16S rRNA dimethylase) (K02528)	5	5	5	5	5	5
	1279	CAMP1605	Hypothetical protein Cj1712	14	14	14	14	14	14
	1280	CAMP1606	Putative radical SAM domain protein (K06941)	33	33	33	33	33	33
	1281	CAMP1608	Putative acetyltransferase	9	9	9	9	9	9
	1282	CAMP1609	3-isopropylmalate dehydratase small subunit (K01704)	29	29	29	29	29	29
	1283	CAMP1610	3-isopropylmalate dehydratase large subunit (K01703)	36	36	36	36	36	36
	1284	CAMP1611	3-isopropylmalate dehydrogenase (K00052)	35	35	35	35	35	35
	1285	CAMP1612	2-isopropylmalate synthase (K01649)	36	36	36	36	36	36
	1286	CAMP1617	Putative GTP cyclohydrolase I (K09457)	30	30	30	30	30	30
	1287	CAMP1623	Crossover junction endodeoxyribonuclease (K01159)	1280	1280	1280	1280	1280	1280
	1288	CAMP1637	Pseudogene (nitroreductase)	12	12	12	12	12	12
	1289	CAMP1639	Pseudogene (putative C4-dicarboxylate anaerobic carrier)	11	11	11	11	11	11
	1290	CAMP1640	Pseudogene (putative MmgE/PrpD family protein)	3	3	3	3	3	3
	1291	CAMP1642	Pseudogene (putative C4-dicarboxylate anaerobic carrier)	342	342	342	342	342	342
	1292	CAMP1803	30S ribosomal protein S1	2	2	2	2	2	2
	1293	CAMP1804	30S ribosomal protein S2	7	7	7	7	7	7
	1294	CAMP1805	30S ribosomal protein S3	1	1	1	1	1	1
	1295	CAMP1806	30S ribosomal protein S4	10	10	10	10	10	10
	1296	CAMP1807	30S ribosomal protein S5	1	1	1	1	1	1
	1297	CAMP1808	30S ribosomal protein S6	41	41	41	41	41	41
	1298	CAMP1809	30S ribosomal protein S7	5	5	5	5	5	5
	1299	CAMP1810	30S ribosomal protein S8	1	1	1	1	1	1
	1300	CAMP1811	30S ribosomal protein S9	1	1	1	1	1	1
	1301	CAMP1812	30S ribosomal protein S10	1	1	1	1	1	1
	1302	CAMP1813	30S ribosomal protein S11	4	4	4	4	4	4
	1303	CAMP1814	30S ribosomal protein S12	1	1	1	1	1	1
	1304	CAMP1815	30S ribosomal protein S13	8	8	8	8	8	8
	1305	CAMP1816	30S ribosomal protein S14	1	1	1	1	1	1
	1306	CAMP1817	30S ribosomal protein S15	1	1	1	1	1	1
	1307	CAMP1818	30S ribosomal protein S16	1	1	1	1	1	1
	1308	CAMP1819	30S ribosomal protein S17	1	1	1	1	1	1
	1309	CAMP1820	30S ribosomal protein S18	2	2	2	2	2	2
	1310	CAMP1821	30S ribosomal protein S19	1	1	1	1	1	1
	1311	CAMP1822	30S ribosomal protein S20	2	2	2	2	2	2
	1312	CAMP1823	30S ribosomal protein S21	1	1	1	1	1	1
	1313	CAMP1824	50S ribosomal protein L1	15	15	15	15	15	15
	1314	CAMP1825	50S ribosomal protein L2	1	1	1	1	1	1
	1315	CAMP1826	50S ribosomal protein L3	1	1	1	1	1	1
	1316	CAMP1827	50S ribosomal protein L4	1	1	1	1	1	1
	1317	CAMP1828	50S ribosomal protein L5	1	1	1	1	1	1
	1318	CAMP1829	50S ribosomal protein L6	1	1	1	1	1	1
	1319	CAMP1830	50S ribosomal protein L7/L12	3	3	3	3	3	3
	1320	CAMP1831	50S ribosomal protein L9	1	1	1	1	1	1
	1321	CAMP1832	50S ribosomal protein L10	1	1	1	1	1	1
	1322	CAMP1833	50S ribosomal protein L11	5	5	5	5	5	5
	1323	CAMP1834	50S ribosomal protein L13	9	9	9	9	9	9
	1324	CAMP1835	50S ribosomal protein L14	1	1	1	1	1	1
	1325	CAMP1836	50S ribosomal protein L15	1	1	1	1	1	1
	1326	CAMP1837	50S ribosomal protein L16	1	1	1	1	1	1
	1327	CAMP1838	50S ribosomal protein L17	7	7	7	7	7	7
	1328	CAMP1839	50S ribosomal protein L18	1	1	1	1	1	1
	1329	CAMP1840	50S ribosomal protein L19	1	1	1	1	1	1
	1330	CAMP1841	50S ribosomal protein L20	1	1	1	1	1	1
	1331	CAMP1842	50S ribosomal protein L21	1	1	1	1	1	1
	1332	CAMP1843	50S ribosomal protein L22	1	1	1	1	1	1
	1333	CAMP1844	50S ribosomal protein L23	1	1	1	1	1	1
	1334	CAMP1845	50S ribosomal protein L24	1	1	1	1	1	1
	1335	CAMP1846	50S ribosomal protein L27	1	1	1	1	1	1
	1336	CAMP1847	50S ribosomal protein L28	1	1	1	1	1	1
	1337	CAMP1848	50S ribosomal protein L29	1	1	1	1	1	1
	1338	CAMP1849	50S ribosomal protein L31	1	1	1	1	1	1
	1339	CAMP1850	50S ribosomal protein L32	1	1	1	1	1	1
	1340	CAMP1851	50S ribosomal protein L33	2	2	2	2	2	2
	1341	CAMP1852	50S ribosomal protein L34	17	17	17	17	17	17
	1342	CAMP1853	50S ribosomal protein L35	1	1	1	1	1	1
	1343	CAMP1854	50S ribosomal protein L36	2	2	2	2	2	2
	Note:
	Order of the loci: variable loci (row 1-24, n=24), incomplete and missing loci (row 25-31, n=7), and loci that are identical among the strains (row 32-1343, n=1312), starting with loci with the identical new allele (row 32-86, n=55).
	CAMP0144 is incomplete because of the undetermined nucleotide (N) at the variant position.
	Allele numbers are those posted in PubMLST. Novel alleles lacking designations in pubMLST are indicated as 'new#1, 'new#2' etc. Missing alleles are marked as 'X'. Incomplete alleles (located at the end of contigs) are marked as 'I'.

## Sheet: Table S2.wgMLST.paired ST8221
	Table S2. Complete output of cg/wgMLST analysis
				Allele
	Row	Locus	Product	D3-0h-37-A	D3-0h-42-A
	1	CAMP0028	Putative single-stranded-DNA-specific exonuclease (K07462)	10	new#1
	2	CAMP0040	Putative flagellar hook-length control protein	78	new#1
	3	CAMP0144	Conserved hypothetical protein Cj0156c (K09761)	39	1
	4	CAMP0146	Putative haem-binding lipoprotein	new#1	3
	5	CAMP0341	Putative periplasmic protein	3	new#1
	6	CAMP0342	Putative AAA family ATPase	6	new#1
	7	CAMP0480	Putative membrane protein	12	new#1
	8	CAMP0545	Putative integral membrane protein	new#2	new#1
	9	CAMP0575	Hypothetical protein Cj0617 (617 family)	31	1
	10	CAMP0593	NOL1/NOP2/sun family protein	3	new#1
	11	CAMP0631	Invasion protein CipA	new#2	new#1
	12	CAMP0635	Acetate kinase (K00925)	31	new#1
	13	CAMP0636	Putative restriction/modification enzyme	19	new#1
	14	CAMP0743	Small hydrophobic protein	11	new#1
	15	CAMP0912	Putative membrane protein	1	new#1
	16	CAMP0913	Hypothetical protein Cj0990c	3	new#1
	17	CAMP0926	Putative integral membrane protein	12	new#1
	18	CAMP1128	HD/KH domain containing protein (K18682)	35	new#1
	19	CAMP1438	Putative anion-uptake ABC-transport system ATP-binding protein (K06857)	2	new#1
	20	CAMP1461	Paralysed flagellum protein	9	new#1
	21	CAMP1462	NADH dehydrogenase I chain N (K00343)	6	new#1
	22	CAMP1504	Putative two-component regulator	10	new#1
	23	CAMP1542	Putative ABC transport system permease (K02066)	13	new#1
	24	CAMP1605	Hypothetical protein Cj1712	14	new#1
	25	CAMP1680	N.A	8	new#1
	26	CAMP0074	Uracil-DNA glycosylase (K03648)	6	I
	27	CAMP0289	Hypothetical protein Cj0323	I	new#1
	28	CAMP0362	Hypothetical protein Cj0397c	9	I
	29	CAMP0489	Putative periplasmic protein	new#1	I
	30	CAMP0576	Hypothetical protein Cj0618 (617 family)	1	X
	31	CAMP0612	Putative transmembrane protein	new#1	I
	32	CAMP0638	Putative membrane protein	21	I
	33	CAMP0772	Conserved hypothetical protein Cj0837c (K01772)	1	I
	34	CAMP0805	Very hypothetical protein Cj0877c	1	I
	35	CAMP0840	CiaB protein	new#1	I
	36	CAMP0911	Very hypothetical protein Cj0988c	new#1	I
	37	CAMP0927	Putative periplasmic protein	8	I
	38	CAMP1097	Highly acidic protein (K07288)	2	I
	39	CAMP1253	PseE protein	217	I
	40	CAMP1254	Flagellin (K02406)	I	I
	41	CAMP1255	Flagellin (K02406)	I	I
	42	CAMP1460	Putative methyl-accepting chemotaxis signal transduction protein (K03406)	I	I
	43	CAMP1641	Pesudogene (type II protein secretion system F protein)	I	13
	44	CAMP1651	N.A	new#1	I
	45	CAMP1655	N.A	new#1	I
	46	CAMP0008	Conserved hypothetical protein Cj0008	X	X
	47	CAMP0032	Putative integral membrane protein	X	X
	48	CAMP0110	Hypothetical protein Cj0122	X	X
	49	CAMP0127	Putative endonuclease (K07452)	X	X
	50	CAMP0132	Putative methyl-accepting chemotaxis signal transduction protein (K03406)	X	X
	51	CAMP0216	Putative MCP-domain signal transduction protein	X	X
	52	CAMP0232	Putative methyl-accepting chemotaxis signal transduction protein (K03406)	X	X
	53	CAMP0388	Putative integral membrane protein	X	X
	54	CAMP0389	Putative acidic periplasmic protein	X	X
	55	CAMP0390	Putative periplasmic protein	X	X
	56	CAMP0442	Putative transcriptional regulator	X	X
	57	CAMP0443	Putative dihydrodipicolinate synthase (K01714)	X	X
	58	CAMP0444	Putative altronate hydrolase N-terminus (K16849)	X	X
	59	CAMP0445	Putative altronate hydrolase C-terminus (K16850)	X	X
	60	CAMP0446	Putative MFS (Major Facilitator Superfamily) transport protein	X	X
	61	CAMP0447	Putative oxidoreductase (K18333)	X	X
	62	CAMP0448	Putative sugar transporter (K02429)	X	X
	63	CAMP0449	Putative amidohydrolase	X	X
	64	CAMP0450	Conserved hypothetical protein Cj0488 (K03534)	X	X
	65	CAMP0451	Putative aldehyde dehydrogenase N-terminus	X	X
	66	CAMP0452	Putative aldehyde dehydrogenase C-terminus	X	X
	67	CAMP0586	Putative lipoprotein (K12689)	X	X
	68	CAMP0750	Hypothetical protein Cj0815	X	X
	69	CAMP0753	Putative lipoprotein	X	X
	70	CAMP0754	Small hydrophobic protein	X	X
	71	CAMP0794	Hypothetical protein Cj0859c	X	X
	72	CAMP0795	Putative integral membrane protein	X	X
	73	CAMP0910	Putative MFS (Major Facilitator Superfamily) transport protein	X	X
	74	CAMP0974	Restriction modification enzyme	X	X
	75	CAMP1058	Putative glycosyltransferase	X	X
	76	CAMP1059	Putative glycosyltransferase	X	X
	77	CAMP1060	Beta-1,3 galactosyltransferase	X	X
	78	CAMP1061	Alpha-2,3 sialyltransferase (K12247)	X	X
	79	CAMP1064	Two-domain bifunctional protein (beta-1,4-N-acetylgalactosaminyltransferase/CMP-Neu5Ac synthase) (K00983)	X	X
	80	CAMP1065	Hypothetical protein Cj1144c	X	X
	81	CAMP1077	Small hydrophobic protein	X	X
	82	CAMP1078	Small hydrophobic protein	X	X
	83	CAMP1079	Putative membrane protein	X	X
	84	CAMP1237	Putative nucleotide sugar dehydratase	X	X
	85	CAMP1238	Putative aminotransferase (degT family)	X	X
	86	CAMP1239	Putative transferase	X	X
	87	CAMP1240	Hypothetical protein Cj1322	X	X
	88	CAMP1241	Hypothetical protein Cj1323	X	X
	89	CAMP1242	Hypothetical protein Cj1324	X	X
	90	CAMP1243	Putative methyltransferase	X	X
	91	CAMP1244	N-acetylneuraminic acid synthetase (K18430)	X	X
	92	CAMP1245	Putative UDP-N-acetylglucosamine 2-epimerase (K18429)	X	X
	93	CAMP1246	Putative sugar-phosphate nucleotide transferase	X	X
	94	CAMP1247	Hypothetical protein Cj1330	X	X
	95	CAMP1248	Acylneuraminate cytidylyltransferase (flagellin modification) (K18431)	X	X
	96	CAMP1249	Putative oxidoreductase (flagellin modification)	X	X
	97	CAMP1256	Conserved hypothetical protein Cj1340c (1318 family)	X	X
	98	CAMP1292	Putative periplasmic protein (K07017)	X	X
	99	CAMP1332	Putative sugar transferase	X	X
	100	CAMP1333	Putative sugar transferase	X	X
	101	CAMP1337	Putative methyltransferase family protein	X	X
	102	CAMP1340	Hypothetical protein Cj1429c	X	X
	103	CAMP1342	Capsular polysaccharide heptosyltransferase	X	X
	104	CAMP1343	Putative sugar transferase	X	X
	105	CAMP1344	Hypothetical protein Cj1433c	X	X
	106	CAMP1345	Putative sugar transferase	X	X
	107	CAMP1346	Putative phosphatase	X	X
	108	CAMP1347	Aminotransferase	X	X
	109	CAMP1348	Aminotransferase (K00817)	X	X
	110	CAMP1349	Putative sugar transferase	X	X
	111	CAMP1350	UDP-galactopyranose mutase (K01854)	X	X
	112	CAMP1351	Putative sugar transferase	X	X
	113	CAMP1352	UDP-glucose 6-dehydrogenase (K00012)	X	X
	114	CAMP1572	Putative lipoprotein (K12689)	X	X
	115	CAMP1573	Conserved hypothetical protein Cj1679	X	X
	116	CAMP1615	Hypothetical protein Cj1722c	X	X
	117	CAMP1616	Putative periplasmic protein	X	X
	118	CAMP1618	Putative periplasmic protein	X	X
	119	CAMP1619	Homoserine O-succinyltransferase (K00651)	X	X
	120	CAMP1620	Putative O-acetylhomoserine (thiol)-lyase (K01740)	X	X
	121	CAMP1644	N.A	X	X
	122	CAMP1645	N.A	X	X
	123	CAMP1646	N.A	X	X
	124	CAMP1647	N.A	X	X
	125	CAMP1648	N.A	X	X
	126	CAMP1652	N.A	X	X
	127	CAMP1653	N.A	X	X
	128	CAMP1657	N.A	X	X
	129	CAMP1658	N.A	X	X
	130	CAMP1659	N.A	X	X
	131	CAMP1660	N.A	X	X
	132	CAMP1661	N.A	X	X
	133	CAMP1662	N.A	X	X
	134	CAMP1663	N.A	X	X
	135	CAMP1664	N.A	X	X
	136	CAMP1665	N.A	X	X
	137	CAMP1666	N.A	X	X
	138	CAMP1667	N.A	X	X
	139	CAMP1668	N.A	X	X
	140	CAMP1669	N.A	X	X
	141	CAMP1670	N.A	X	X
	142	CAMP1671	N.A	X	X
	143	CAMP1672	N.A	X	X
	144	CAMP1673	N.A	X	X
	145	CAMP1674	N.A	X	X
	146	CAMP1675	N.A	X	X
	147	CAMP1676	N.A	X	X
	148	CAMP1677	N.A	X	X
	149	CAMP1678	N.A	X	X
	150	CAMP1679	N.A	X	X
	151	CAMP1681	N.A	X	X
	152	CAMP1682	N.A	X	X
	153	CAMP1683	N.A	X	X
	154	CAMP1684	N.A	X	X
	155	CAMP1685	N.A	X	X
	156	CAMP1686	N.A	X	X
	157	CAMP1687	N.A	X	X
	158	CAMP1688	N.A	X	X
	159	CAMP1689	N.A	X	X
	160	CAMP1690	N.A	X	X
	161	CAMP1691	N.A	X	X
	162	CAMP1692	N.A	X	X
	163	CAMP1693	N.A	X	X
	164	CAMP1694	N.A	X	X
	165	CAMP1695	N.A	X	X
	166	CAMP1697	N.A	X	X
	167	CAMP1699	N.A	X	X
	168	CAMP1700	N.A	X	X
	169	CAMP1701	N.A	X	X
	170	CAMP1702	N.A	X	X
	171	CAMP1703	N.A	X	X
	172	CAMP1704	N.A	X	X
	173	CAMP1705	N.A	X	X
	174	CAMP1706	N.A	X	X
	175	CAMP1707	N.A	X	X
	176	CAMP1708	N.A	X	X
	177	CAMP1709	N.A	X	X
	178	CAMP1710	N.A	X	X
	179	CAMP1711	N.A	X	X
	180	CAMP1712	N.A	X	X
	181	CAMP1713	N.A	X	X
	182	CAMP1714	N.A	X	X
	183	CAMP1715	N.A	X	X
	184	CAMP1717	N.A	X	X
	185	CAMP1718	N.A	X	X
	186	CAMP1719	N.A	X	X
	187	CAMP1720	N.A	X	X
	188	CAMP1721	N.A	X	X
	189	CAMP1722	N.A	X	X
	190	CAMP1723	N.A	X	X
	191	CAMP1724	N.A	X	X
	192	CAMP1725	N.A	X	X
	193	CAMP1727	N.A	X	X
	194	CAMP1728	N.A	X	X
	195	CAMP1729	N.A	X	X
	196	CAMP1730	N.A	X	X
	197	CAMP1731	N.A	X	X
	198	CAMP1732	N.A	X	X
	199	CAMP1733	N.A	X	X
	200	CAMP1734	N.A	X	X
	201	CAMP1735	N.A	X	X
	202	CAMP1736	N.A	X	X
	203	CAMP1737	N.A	X	X
	204	CAMP1738	N.A	X	X
	205	CAMP1739	N.A	X	X
	206	CAMP1740	N.A	X	X
	207	CAMP1741	N.A	X	X
	208	CAMP1742	N.A	X	X
	209	CAMP1743	N.A	X	X
	210	CAMP1744	N.A	X	X
	211	CAMP1746	N.A	X	X
	212	CAMP1747	N.A	X	X
	213	CAMP1750	N.A	X	X
	214	CAMP1751	N.A	X	X
	215	CAMP1752	N.A	X	X
	216	CAMP1753	N.A	X	X
	217	CAMP1754	N.A	X	X
	218	CAMP1755	N.A	X	X
	219	CAMP1756	N.A	X	X
	220	CAMP1757	N.A	X	X
	221	CAMP1758	N.A	X	X
	222	CAMP1759	N.A	X	X
	223	CAMP1760	N.A	X	X
	224	CAMP1761	N.A	X	X
	225	CAMP1762	N.A	X	X
	226	CAMP1763	N.A	X	X
	227	CAMP1764	N.A	X	X
	228	CAMP1765	N.A	X	X
	229	CAMP1766	N.A	X	X
	230	CAMP1767	N.A	X	X
	231	CAMP1768	N.A	X	X
	232	CAMP1769	N.A	X	X
	233	CAMP1770	N.A	X	X
	234	CAMP1771	N.A	X	X
	235	CAMP1772	N.A	X	X
	236	CAMP1774	N.A	X	X
	237	CAMP1775	N.A	X	X
	238	CAMP1776	N.A	X	X
	239	CAMP1777	N.A	X	X
	240	CAMP1778	N.A	X	X
	241	CAMP1779	N.A	X	X
	242	CAMP1780	N.A	X	X
	243	CAMP1781	N.A	X	X
	244	CAMP1782	N.A	X	X
	245	CAMP1783	N.A	X	X
	246	CAMP1784	N.A	X	X
	247	CAMP1785	N.A	X	X
	248	CAMP1786	N.A	X	X
	249	CAMP1787	N.A	X	X
	250	CAMP1788	N.A	X	X
	251	CAMP1789	N.A	X	X
	252	CAMP1790	N.A	X	X
	253	CAMP1791	N.A	X	X
	254	CAMP1793	N.A	X	X
	255	CAMP1794	N.A	X	X
	256	CAMP1795	N.A	X	X
	257	CAMP1796	N.A	X	X
	258	CAMP1797	N.A	X	X
	259	CAMP1798	N.A	X	X
	260	CAMP1800	N.A	X	X
	261	CAMP1801	N.A	X	X
	262	CAMP1802	chloramphenicol acetyltransferase	X	X
	263	CAMP1855	Cytochrome CBB3	X	X
	264	CAMP1856	Acetate permease ActP (cation/acetate symporter) (K14393)	X	X
	265	CAMP1857	Putative membrane protein, clustering with ActP	X	X
	266	CAMP1858	Hypothetical protein	X	X
	267	CAMP1859	Hypothetical protein	X	X
	268	CAMP1860	Hypothetical protein	X	X
	269	CAMP1861	Putative integral membrane protein	X	X
	270	CAMP1862	Hemerythrin-like iron-binding protein	X	X
	271	CAMP1863	Transcriptional regulator, Crp/Fnr family (K01420)	X	X
	272	CAMP1864	Hypothetical protein	X	X
	273	CAMP1865	Putative periplasmic protein, putative	X	X
	274	CAMP1866	Hypothetical protein	X	X
	275	CAMP1867	Hypothetical protein	X	X
	276	CAMP1868	Hypothetical protein	X	X
	277	CAMP1869	Hypothetical protein	X	X
	278	CAMP1870	Hypothetical protein	X	X
	279	CAMP1871	Lipoprotein, putative	X	X
	280	CAMP1872	Putative integral membrane protein -related protein	X	X
	281	CAMP1873	glcG protein	X	X
	282	CAMP1875	Hypothetical protein	X	X
	283	CAMP1876	CAAX amino terminal protease family protein (K07052)	X	X
	284	CAMP1877	Alpha-2-macroglobulin (K06894)	X	X
	285	CAMP1878	Penicillin-insensitive transglycosylase / transpeptidase PBP-1C (K05367)	X	X
	286	CAMP1879	Putative membrane protein	X	X
	287	CAMP1880	Hypothetical protein	X	X
	288	CAMP1881	Propionate--CoA ligase / Acetyl-coenzyme A synthetase (K01908)	X	X
	289	CAMP1882	Methylisocitrate lyase (K03417)	X	X
	290	CAMP1883	2-methylcitrate synthase (K01659)	X	X
	291	CAMP1884	2-methylcitrate dehydratase (K01720)	X	X
	292	CAMP1885	Tricarboxylate transport membrane protein TctA (K07793)	X	X
	293	CAMP1886	Tricarboxylate transport protein TctB (K07794)	X	X
	294	CAMP1887	Tricarboxylate transport protein TctC (K07795)	X	X
	295	CAMP1888	Putative membrane protein	X	X
	296	CAMP1891	Methyl-accepting chemotaxis protein, putative (K03406)	X	X
	297	CAMP1892	Hypothetical protein (K18291)	X	X
	298	CAMP1893	L-carnitine dehydratase/bile acid-inducible protein F (K18289)	X	X
	299	CAMP1894	Citrate lyase beta chain (K18292)	X	X
	300	CAMP1895	Hypothetical protein	X	X
	301	CAMP1896	Methionine synthase II (cobalamin-independent)	X	X
	302	CAMP1899	Hypothetical protein	X	X
	303	CAMP1900	Putative periplasmic protein	X	X
	304	CAMP1901	Hypothetical protein	X	X
	305	CAMP1902	Small hydrophobic protein	X	X
	306	CAMP1903	AzlC family protein	X	X
	307	CAMP1904	Branched-chain amino acid transport protein, putative	X	X
	308	CAMP1905	Putative threonine efflux protein	X	X
	309	CAMP1906	Hypothetical protein	X	X
	310	CAMP1907	Peroxide stress regulator / Ferric uptake regulation protein (K03711)	X	X
	311	CAMP1908	Cation ABC transporter, periplasmic-binding protein (K09815)	X	X
	312	CAMP1909	Putative membrane protein	X	X
	313	CAMP1910	Hypothetical protein	X	X
	314	CAMP1911	Hypothetical protein	X	X
	315	CAMP1912	Hypothetical protein	X	X
	316	CAMP1913	Inner membrane protein CreD-like protein (K06143)	X	X
	317	CAMP1914	Hypothetical protein	X	X
	318	CAMP1915	Hypothetical protein	X	X
	319	CAMP1916	Small hydrophobic protein	X	X
	320	CAMP1917	Hypothetical protein	X	X
	321	CAMP1918	Putative P-loop ATPase	X	X
	322	CAMP1919	Adenine specific DNA methyltransferase	X	X
	323	CAMP1920	Hypothetical protein	X	X
	324	CAMP1921	Small hydrophobic protein	X	X
	325	CAMP1922	Hypothetical protein	X	X
	326	CAMP1923	Putative membrane protein	X	X
	327	CAMP1924	Hypothetical protein	X	X
	328	CAMP1925	Hypothetical protein	X	X
	329	CAMP1926	Alpha-1,4-N-acetylgalactosamine transferase PglH	X	X
	330	CAMP1927	Glycosyl transferase family 8 family	X	X
	331	CAMP1928	Putative glycosyltransferase	X	X
	332	CAMP1929	CDP-4-dehydro-6-deoxy-D-glucose 3-dehydratase (K12452)	X	X
	333	CAMP1930	UDP-glucose 4-epimerase (K02377)	X	X
	334	CAMP1931	Acetolactate synthase large subunit (K01652)	X	X
	335	CAMP1932	CDP-glucose 4,6-dehydratase-like protein (K01709)	X	X
	336	CAMP1933	Glucose-1-phosphate cytidylyltransferase (K00978)	X	X
	337	CAMP1934	Hypothetical protein	X	X
	338	CAMP1935	Hypothetical protein	X	X
	339	CAMP1936	GDP-mannose 4,6-dehydratase (K01711)	X	X
	340	CAMP1937	Mannose-1-phosphate guanylyltransferase (GDP) (K00971)	X	X
	341	CAMP1938	Beta-1,4-galactosyltransferase (K07270)	X	X
	342	CAMP1939	Highly acidic protein	X	X
	343	CAMP1940	Omega amidase (Nit2-like protein)	X	X
	344	CAMP1941	Putative polysaccharide deacetylase	X	X
	345	CAMP1942	Hypothetical protein	X	X
	346	CAMP1943	Putative metal chaperone, involved in Zn homeostasis, GTPase of COG0523 family	X	X
	347	CAMP1944	Sodium/pantothenate symporter, putative	X	X
	348	CAMP1945	Hypothetical protein	X	X
	349	CAMP1946	Hypothetical protein	X	X
	350	CAMP1947	Filamentous hemagglutinin domain protein	X	X
	351	CAMP1948	Methyltransferase, putative	X	X
	352	CAMP1949	Ribosomal RNA adenine dimethylase	X	X
	353	CAMP1950	Hypothetical protein	X	X
	354	CAMP1951	3-oxoacyl-[acyl-carrier-protein] synthase, KASIII (K00648)	X	X
	355	CAMP1952	Integral membrane protein, putative	X	X
	356	CAMP1953	Hypothetical protein	X	X
	357	CAMP1954	CMP-N-acetylneuraminate-beta-galactosamide- alpha-2,3-sialyltransferase	X	X
	358	CAMP1955	Unknown, Putative lipopolysaccharide biosynthesis protein	X	X
	359	CAMP1956	Hypothetical protein	X	X
	360	CAMP1957	Hypothetical protein	X	X
	361	CAMP1958	Transferase, putative	X	X
	362	CAMP1959	Long-chain-fatty-acid--CoA ligase	X	X
	363	CAMP1960	3-oxoacyl-[acyl-carrier protein] reductase (K00059)	X	X
	364	CAMP1961	Hypothetical protein	X	X
	365	CAMP1962	Hypothetical protein	X	X
	366	CAMP1963	2-C-methyl-D-erythritol 4-phosphate cytidylyltransferase (K00991)	X	X
	367	CAMP1964	DegT/DnrJ/EryC1/StrS aminotransferase	X	X
	368	CAMP1965	Hypothetical protein	X	X
	369	CAMP1966	glycosyl transferase	X	X
	370	CAMP1967	dTDP-glucose 4,6-dehydratase (K01710)	X	X
	371	CAMP1968	dTDP-4-dehydrorhamnose reductase (K00067)	X	X
	372	CAMP1969	Glucose-1-phosphate thymidylyltransferase (K00973)	X	X
	373	CAMP1970	DnaJ-like protein (K05801)	X	X
	374	CAMP1971	Hypothetical protein	X	X
	375	CAMP1972	Hypothetical protein	X	X
	376	CAMP1973	Hypothetical protein	X	X
	377	CAMP1974	Hypothetical protein	X	X
	378	CAMP1975	Hypothetical protein	X	X
	379	CAMP1976	Hypothetical protein	X	X
	380	CAMP1977	Mn2+/Fe2+ transporter, NRAMP family	X	X
	381	CAMP1978	Hypothetical protein possibly connected to lactam utilization and allophanate hydrolase	X	X
	382	CAMP1979	Transporter, putative	X	X
	383	CAMP1980	Type I restriction-modification system, restriction subunit R (K01153)	X	X
	384	CAMP1981	Translation-disabling ACNase RloC	X	X
	385	CAMP1982	Type I restriction-modification system, specificity subunit S (K01154)	X	X
	386	CAMP1983	MloA protein, putative	X	X
	387	CAMP1984	Hypothetical protein (K07002)	X	X
	388	CAMP1985	Sarcosine oxidase, putative (K02846)	X	X
	389	CAMP1986	NAD(P)H oxidoreductase YRKL / Putative NADPH-quinone reductase (modulator of drug activity B) / Flavodoxin 2	X	X
	390	CAMP1987	Catalase-like protein (K03781)	X	X
	391	CAMP1988	Arsenate reductase	X	X
	392	CAMP1989	Hypothetical protein	X	X
	393	CAMP1990	Major facilitator family transporter, putative (K08224)	X	X
	394	CAMP1991	Integral membrane protein, putative	X	X
	395	CAMP1992	TM2 domain family	X	X
	396	CAMP1993	Protein of unknown function DUF262 family	X	X
	397	CAMP1994	Hypothetical protein	X	X
	398	CAMP1997	Hypothetical protein	X	X
	399	CAMP1998	Hypothetical protein	X	X
	400	CAMP1999	Hypothetical protein	X	X
	401	CAMP2000	Hypothetical protein	X	X
	402	CAMP2001	Hypothetical protein	X	X
	403	CAMP2002	Hypothetical protein	X	X
	404	CAMP2003	Hypothetical protein	X	X
	405	CAMP2004	YeeE/YedE family protein family (K07112)	X	X
	406	CAMP2008	CDP-4-dehydro-6-deoxy-D-glucose 3-dehydratase (K12452)	X	X
	407	CAMP2009	Acetyltransferase, GNAT family (K03789)	X	X
	408	CAMP2010	Formyl transferase domain protein	X	X
	409	CAMP2011	Hypothetical protein	X	X
	410	CAMP2015	N.A	X	X
	411	CAMP2016	Putative type II secretion system protein F	X	X
	412	CAMP2017	N.A	X	X
	413	CAMP2018	N.A	X	X
	414	CAMP2019	N.A	X	X
	415	CAMP2020	N.A	X	X
	416	CAMP2021	N.A	X	X
	417	CAMP2022	N.A	X	X
	418	CAMP2023	N.A	X	X
	419	CAMP0014	Putative integral membrane protein (K08996)	new#1	new#1
	420	CAMP0036	Putative cytochrome C	new#1	new#1
	421	CAMP0039	Hypothetical protein Cj0040	new#1	new#1
	422	CAMP0044	Putative iron-binding protein	new#1	new#1
	423	CAMP0045	tRNA (5-methylaminomethyl-2-thiouridylate)-methyltransferase (K00566)	new#1	new#1
	424	CAMP0049	Putative periplasmic protein	new#1	new#1
	425	CAMP0071	Cytochrome bd oxidase subunit I (K00425)	new#1	new#1
	426	CAMP0164	Putative TonB-denpendent outer membrane receptor (K16087)	new#1	new#1
	427	CAMP0173	Phosphoribosylglycinamide formyltransferase (K11175)	new#1	new#1
	428	CAMP0183	Dihydrodipicolinate reductase (K00215)	new#1	new#1
	429	CAMP0187	Putative integral membrane protein	new#1	new#1
	430	CAMP0188	Hypothetical protein Cj0202c	new#1	new#1
	431	CAMP0217	Hypothetical protein Cj0247c	new#1	new#1
	432	CAMP0230	Small hydrophobic protein	new#1	new#1
	433	CAMP0310	Hypothetical protein Cj0344	new#1	new#1
	434	CAMP0325	Phosphoglucosamine mutase (K03431)	new#1	new#1
	435	CAMP0382	Hypothetical protein Cj0417	new#1	new#1
	436	CAMP0417	Putative membrane protein	new#1	new#1
	437	CAMP0440	DNA-directed RNA polymerase beta chain (K03043)	new#1	new#1
	438	CAMP0458	Conserved hypothetical protein Cj0496 (K06940)	new#1	new#1
	439	CAMP0481	Putative Na+/Pi cotransporter protein	new#1	new#1
	440	CAMP0482	Putative membrane protein	new#1	new#1
	441	CAMP0519	Putative MATE family transport protein	new#1	new#1
	442	CAMP0522	Hypothetical protein Cj0563	new#1	new#1
	443	CAMP0524	Hypothetical protein Cj0566	new#1	new#1
	444	CAMP0562	Putative polyphosphate kinase	new#1	new#1
	445	CAMP0595	Inorganic pyrophosphatase (K01507)	new#1	new#1
	446	CAMP0620	ABC-transporter ATP-binding protein (K06861)	new#1	new#1
	447	CAMP0623	Putative periplasmic protein	new#1	new#1
	448	CAMP0624	Potassium-transporting ATPase B chain (K01547)	new#1	new#1
	449	CAMP0625	Truncated KdpD protein	new#1	new#1
	450	CAMP0649	Hypothetical protein Cj0703	new#1	new#1
	451	CAMP0654	Putative ribosomal pseudouridine synthase (K06180)	new#1	new#1
	452	CAMP0673	Putative periplasmic solute-binding protein (K02055)	new#1	new#1
	453	CAMP0681	Putative periplasmic protein	new#1	new#1
	454	CAMP0682	Hypothetical protein Cj0736	new#1	new#1
	455	CAMP0683	Putative haemagglutination activity domain containing protein	new#1	new#1
	456	CAMP0684	Hypothetical protein Cj0738	new#1	new#1
	457	CAMP0685	Hypothetical protein Cj0739	new#1	new#1
	458	CAMP0686	Hypothetical protein Cj0740	new#1	new#1
	459	CAMP0687	Hypothetical protein Cj0741	new#1	new#1
	460	CAMP0695	Hypothetical protein Cj0760	new#1	new#1
	461	CAMP0700	Histidyl-tRNA synthetase (K01892)	new#1	new#1
	462	CAMP0729	Hypothetical protein Cj0794	new#1	new#1
	463	CAMP0749	Hypothetical protein Cj0814	new#1	new#1
	464	CAMP0762	tRNA pseudouridine synthase (K06173)	new#1	new#1
	465	CAMP0769	Ankyrin repeat-containing putative periplasmic protein (K06867)	new#1	new#1
	466	CAMP0799	Putative periplasmic protein	new#1	new#1
	467	CAMP0802	Hypothetical protein Cj0873c	new#1	new#1
	468	CAMP0803	Putative cytochrome C	new#1	new#1
	469	CAMP0804	Putative periplasmic protein	new#1	new#1
	470	CAMP0807	Putative periplasmic protein	new#1	new#1
	471	CAMP0831	Putative RNA methylase (K03216)	new#1	new#1
	472	CAMP0863	Putative integral membrane protein (K07088)	new#1	new#1
	473	CAMP0892	Putative periplasmic protein	new#1	new#1
	474	CAMP0898	Putative outer-membrane protein	new#1	new#1
	475	CAMP0933	Queuine tRNA-ribosyltransferase (K00773)	new#1	new#1
	476	CAMP1018	Putative transmembrane transport protein (K07862)	new#1	new#1
	477	CAMP1037	Membrane bound zinc metallopeptidase (K03798)	new#1	new#1
	478	CAMP1057	Putative glycosyltransferase	new#1	new#1
	479	CAMP1157	Pyridoxal phosphate biosynthetic protein (K03474)	new#1	new#1
	480	CAMP1175	Putative membrane protein	new#1	new#1
	481	CAMP1187	Putative FAD dependent oxidoreductase (K15461)	new#1	new#1
	482	CAMP1188	N-acetylmuramoyl-L-alanine amidase (K01448)	new#1	new#1
	483	CAMP1214	Hypothetical protein Cj1296	new#1	new#1
	484	CAMP1223	Hypothetical protein Cj1305c (617 family)	new#1	new#1
	485	CAMP1224	Hypothetical protein Cj1306c (617 family)	new#1	new#1
	486	CAMP1225	Putative amino acid activating enzyme	new#1	new#1
	487	CAMP1257	Motility accessory factor (function unknown)	new#1	new#1
	488	CAMP1306	Putative cystathionine beta-lyase (K01760)	new#1	new#1
	489	CAMP1310	Putative Ni/Fe-hydrogenase small subunit (K05927)	new#1	new#1
	490	CAMP1317	Putative periplasmic protein	new#1	new#1
	491	CAMP1366	Putative periplasmic protein	new#1	new#1
	492	CAMP1410	Putative proline dehydrogenase/delta-1-pyrroline-5-carboxylate dehydrogenase (K13821)	new#1	new#1
	493	CAMP1457	Putative transcriptional regulator	new#1	new#1
	494	CAMP1485	Conserved hypothetical protein Cj1189	new#1	new#1
	495	CAMP1515	Alpha-ketoglutarate permease (K03761)	new#1	new#1
	496	CAMP1518	Riboflavin-specific deaminase/reductase (K11752)	new#1	new#1
	497	CAMP1523	Hypothetical protein Cj1627c	new#1	new#1
	498	CAMP1526	Putative TonB transport protein (K03832)	new#1	new#1
	499	CAMP1576	Citrate synthase (K01647)	new#1	new#1
	500	CAMP1580	Putative efflux protein	new#1	new#1
	501	CAMP1614	Putative outer membrane protein	new#1	new#1
	502	CAMP1621	Small hydrophobic protein	new#1	new#1
	503	CAMP1622	Flagellar hook subunit protein (K02390)	new#1	new#1
	504	CAMP1624	Pseudogene (putative sodium:sulfate transmembrane transport protein)	new#1	new#1
	505	CAMP1628	Pseudogene (ammonium transporter)	new#1	new#1
	506	CAMP1629	Pseudogene (conserved hypothetical protein)	new#1	new#1
	507	CAMP1630	Pseudogene (putative transmembrane transport protein)	new#1	new#1
	508	CAMP1631	Pseudogene (potassium-transporting ATPase A chain)	new#1	new#1
	509	CAMP1633	Pseudogene (putative outer membrane protein)	new#1	new#1
	510	CAMP1634	Pseudogene (IS element transposase)	new#1	new#1
	511	CAMP1635	Pseudogene (arylsulfatase)	new#1	new#1
	512	CAMP1638	Pseudogene (putative glycerol-3-phosphate transporter)	new#1	new#1
	513	CAMP1649	N.A	new#1	new#1
	514	CAMP1745	N.A	new#1	new#1
	515	CAMP1748	N.A	new#1	new#1
	516	CAMP1749	N.A	new#1	new#1
	517	CAMP1773	N.A	new#1	new#1
	518	CAMP1874	Methyl-accepting chemotaxis signal transduction protein (K03406)	new#1	new#1
	519	CAMP1889	Putative membrane protein	new#1	new#1
	520	CAMP1890	Putative membrane protein	new#1	new#1
	521	CAMP1897	Hypothetical protein	new#1	new#1
	522	CAMP1898	Hypothetical protein	new#1	new#1
	523	CAMP1995	McrBC restriction endonuclease system, McrB subunit, putative	new#1	new#1
	524	CAMP1996	Hypothetical protein	new#1	new#1
	525	CAMP2005	2-oxoglutarate/malate translocator (K03319)	new#1	new#1
	526	CAMP2006	Sodium-dependent phosphate transporter (K03324)	new#1	new#1
	527	CAMP2007	Methyl-accepting chemotaxis protein (tlpB), putative (K03406)	new#1	new#1
	528	CAMP2013	Motility accessory factor	new#1	new#1
	529	CAMP2024	N.A	new#1	new#1
	530	CAMP0001	Chromosomal replication initiator protein (K02313)	13	13
	531	CAMP0002	DNA polymerase III, beta chain (K02338)	13	13
	532	CAMP0003	DNA gyrase subunit B (K02470)	14	14
	533	CAMP0004	Monohaem cytochrome C	4	4
	534	CAMP0005	Molydopterin containing oxidoreductase (K07147)	3	3
	535	CAMP0006	Putative Na+/H+ antiporter family protein (K07084)	14	14
	536	CAMP0007	Glutamate synthase (NADPH) large subunit (K00265)	14	14
	537	CAMP0009	Glutamate synthase (NADPH) small subunit (K00266)	12	12
	538	CAMP0010	Ribonuclease HII (K03470)	13	13
	539	CAMP0011	Putative non-specific DNA binding protein (K02237)	3	3
	540	CAMP0012	Non-haem iron protein	14	14
	541	CAMP0013	Dihydroxy-acid dehydratase (K01687)	11	11
	542	CAMP0015	Hypothetical protein Cj0015c (K07023)	39	39
	543	CAMP0016	Putative transcriptional regulatory protein (K06920)	22	22
	544	CAMP0017	Disulphide bond formation protein	42	42
	545	CAMP0018	Disulphide bond formation protein	1	1
	546	CAMP0019	Putative MCP-domain signal transduction protein (K03406)	918	918
	547	CAMP0020	Cytochrome C551 peroxidase (K00428)	116	116
	548	CAMP0021	Putative fumarylacetoacetate (FAA) hydrolase family protein	2	2
	549	CAMP0022	Putative ribosomal pseudouridine synthase (K06180)	13	13
	550	CAMP0023	Adenylosuccinate lyase (K01756)	13	13
	551	CAMP0024	Ribonucleoside-diphosphate reductase alpha chain (K00525)	14	14
	552	CAMP0025	Putative sodium:dicarboxylate family transmembrane symporter (K06956)	13	13
	553	CAMP0026	Thymidylate synthase (K03465)	13	13
	554	CAMP0027	CTP synthase (K01937)	14	14
	555	CAMP0029	Cytoplasmic L-asparaginase (K01424)	14	14
	556	CAMP0030	Hypothetical protein Cj0030	16	16
	557	CAMP0031	Putative type IIS restriction/modification enzyme	3	3
	558	CAMP0033	Putative periplasmic protein (K09797)	10	10
	559	CAMP0034	Putative efflux protein (K07552)	64	64
	560	CAMP0035	Hypothetical protein Cj0036	14	14
	561	CAMP0037	Putative poly(A) polymerase family protein	9	9
	562	CAMP0038	GTP-binding protein TypA homolog (K06207)	13	13
	563	CAMP0041	Putative flagellar hook assembly protein (K02389)	3	3
	564	CAMP0042	Flagellar hook protein (K02390)	2	2
	565	CAMP0043	Hypothetical protein Cj0044c	25	25
	566	CAMP0046	Putative lysine decarboxylase family protein (K06966)	12	12
	567	CAMP0047	Conserved hypothetical protein Cj0055c	1	1
	568	CAMP0048	Hypothetical protein Cj0056c	2	2
	569	CAMP0050	Putative peptidase C39 family protein (K06992)	3	3
	570	CAMP0051	Putative flagellar motor switch protein (K02417)	13	13
	571	CAMP0052	Flagellar motor switch protein (K02416)	13	13
	572	CAMP0053	RNA polymerase sigma factor for flagellar operon (K02405)	3	3
	573	CAMP0054	Putative integral membrane protein	2	2
	574	CAMP0055	Putative ATP-binding protein (K04562)	12	12
	575	CAMP0056	Flagellar biosynthesis protein (K02404)	3	3
	576	CAMP0057	Putative 2-amino-4-hydroxy-6-hydroxymethyldihydropteridine pyrophosphokinase (K00950)	12	12
	577	CAMP0058	3-dehydroquinate dehydratase (K03786)	12	12
	578	CAMP0059	Putative amidohydrolase family protein	1	1
	579	CAMP0060	Protease (K04773)	14	14
	580	CAMP0061	Hypothetical protein Cj0069	13	13
	581	CAMP0062	Hypothetical protein Cj0070c	3	3
	582	CAMP0063	Conserved hypothetical protein Cj0073c (K00782)	1	1
	583	CAMP0064	Putative iron-sulfur protein (K18929)	14	14
	584	CAMP0065	Putative oxidoreductase iron-sulfur subunit (K18928)	1	1
	585	CAMP0066	L-lactate permease (K03303)	13	13
	586	CAMP0067	Cytolethal distending toxin C (K11015)	1	1
	587	CAMP0068	Cytolethal distending toxin B (K11014)	3	3
	588	CAMP0069	Cytolethal distending toxin A (K11013)	12	12
	589	CAMP0070	Putative membrane protein	2	2
	590	CAMP0072	Cytochrome bd oxidase subunit II (K00426)	13	13
	591	CAMP0073	Putative amino acid recemase	2	2
	592	CAMP0075	Aspartate ammonia-lyase (K01744)	13	13
	593	CAMP0076	Anaerobic C4-dicarboxylate transporter (K07791)	38	38
	594	CAMP0077	Putative lipoprotein (K09859)	3	3
	595	CAMP0078	Putative lipoprotein	3	3
	596	CAMP0079	Putative lipoprotein (K07337)	13	13
	597	CAMP0080	Putative periplasmic protein	3	3
	598	CAMP0081	Putative periplasmic protein	3	3
	599	CAMP0084	GTP-binding protein (K03979)	275	275
	600	CAMP0085	Glutamate 5-kinase (K00931)	1	1
	601	CAMP0086	Methionyl-tRNA formyltransferase (K00604)	34	34
	602	CAMP0087	Putative biotin--[acetyl-CoA-carboxylase] synthetase (K03524)	12	12
	603	CAMP0088	ParA family protein (K03496)	13	13
	604	CAMP0089	ParB family protein (K03497)	3	3
	605	CAMP0090	ATP synthase F0 sector B' subunit (K02109)	2	2
	606	CAMP0091	ATP synthase F0 sector B subunit (K02109)	291	291
	607	CAMP0092	ATP synthase F1 sector delta subunit (K02113)	16	16
	608	CAMP0093	ATP synthase F1 sector alpha subunit (K02111)	13	13
	609	CAMP0094	ATP synthase F1 sector gamma subunit (K02115)	12	12
	610	CAMP0095	ATP synthase F1 sector beta subunit (K02112)	14	14
	611	CAMP0096	ATP synthase F1 sector epsilon subunit (K02114)	12	12
	612	CAMP0097	Putative MotA/TolQ/ExbB proton channel family protein	13	13
	613	CAMP0098	Putative exbD/tolR family transport protein (K03559)	12	12
	614	CAMP0099	Putative periplasmic protein (K03832)	14	14
	615	CAMP0100	Putative TolB precursor protein (K03641)	14	14
	616	CAMP0101	Peptidoglycan associated lipoprotein (omp18) (K03640)	11	11
	617	CAMP0102	Putative periplasmic protein	8	8
	618	CAMP0103	FKBP-type peptidyl-prolyl cis-trans isomerase (K03775)	14	14
	619	CAMP0104	Malonyl CoA-acyl carrier protein transacylase (K00645)	14	14
	620	CAMP0105	5'-methylthioadenosine/S-adenosylhomocysteine nucleosidase (K18284)	13	13
	621	CAMP0106	Conserved hypothetical protein Cj0118	1	1
	622	CAMP0107	Putative hydrolase	1	1
	623	CAMP0108	Hypothetical protein Cj0120	14	14
	624	CAMP0109	Conserved hypothetical protein Cj0121 (K07042)	13	13
	625	CAMP0111	Putative tRNA-dihydrouridine synthase (K05540)	13	13
	626	CAMP0112	Putative membrane protein	13	13
	627	CAMP0113	Hypothetical protein Cj0125c (K06204)	11	11
	628	CAMP0114	Conserved hypothetical protein Cj0126c (K00783)	13	13
	629	CAMP0115	Acetyl-coenzyme A carboxylase carboxyl transferase subunit beta (K01963)	484	484
	630	CAMP0116	Putative inositol monophosphatase family protein (K01092)	3	3
	631	CAMP0117	Outer membrane protein (K07277)	37	37
	632	CAMP0118	Putative prephenate dehydrogenase (K04517)	11	11
	633	CAMP0119	Putative peptidase M23 family protein	13	13
	634	CAMP0120	UDP-3-O-[3-hydroxymyristoyl] n-acetylglucosamine deacetylase (K02535)	13	13
	635	CAMP0121	Putative glycoprotease family protein	5	5
	636	CAMP0122	Putative homoserine kinase (K00872)	3	3
	637	CAMP0123	Conserved hypothetical protein Cj0135	1	1
	638	CAMP0124	Translation initiation factor IF-2 (K02519)	30	30
	639	CAMP0125	Putative ribosome-binding factor A (K02834)	4	4
	640	CAMP0126	Conserved hypothetical protein Cj0138 (K09748)	9	9
	641	CAMP0128	Hypothetical protein Cj0140 (K19147)	13	13
	642	CAMP0129	Putative ABC transporter integral membrane protein (K09816)	12	12
	643	CAMP0130	Putative ABC transporter ATP-binding protein (K09817)	12	12
	644	CAMP0131	Putative periplasmic solute binding protein for ABC transport system (K09815)	3	3
	645	CAMP0133	Putative TAT (Twin-Arginine Translocation) pathway signal sequence domain protein (K07093)	9	9
	646	CAMP0134	Thioredoxin reductase (K00384)	14	14
	647	CAMP0135	Thioredoxin (K03671)	11	11
	648	CAMP0136	Conserved hypothetical protein Cj0148c (K07460)	10	10
	649	CAMP0137	Homoserine dehydrogenase (K00003)	14	14
	650	CAMP0138	Aminotransferase (K14261)	45	45
	651	CAMP0139	Putative periplasmic protein	13	13
	652	CAMP0140	Putative membrane protein	3	3
	653	CAMP0141	Putative rRNA methylase (K03218)	3	3
	654	CAMP0142	Putative tetrapyrrole methylase family protein (K07056)	3	3
	655	CAMP0145	Putative integral membrane protein	1	1
	656	CAMP0147	Putative 6-pyruvoyl tetrahydropterin synthase (K01737)	13	13
	657	CAMP0148	Putative radical SAM domain protein (K04071)	13	13
	658	CAMP0149	Putative molybdenum cofactor biosynthesis protein A (K03639)	1	1
	659	CAMP0150	Putative periplasmic protein	1	1
	660	CAMP0151	Hypothetical protein Cj0163c	12	12
	661	CAMP0152	Putative 4-hydroxybenzoate octaprenyltransferase (K03179)	13	13
	662	CAMP0153	tRNA delta(2)-isopentenylpyrophosphate transferase (K00791)	1	1
	663	CAMP0154	Putative integral membrane protein	29	29
	664	CAMP0155	Putative periplasmic protein	3	3
	665	CAMP0156	Superoxide dismutase (Fe) (K04564)	1	1
	666	CAMP0157	Hypothetical protein Cj0170	1	1
	667	CAMP0158	Putative saccharopine dehydrogenase (K00290)	1	1
	668	CAMP0159	Putative iron-uptake ABC transport system ATP-binding protein (K02010)	1	1
	669	CAMP0160	Putative iron-uptake ABC transport system permease protein (K02011)	1	1
	670	CAMP0161	Putative iron-uptake ABC transport system,periplasmic iron-binding protein (K02012)	12	12
	671	CAMP0162	Putative lipoprotein	1	1
	672	CAMP0163	Putative iron transport protein	12	12
	673	CAMP0165	Biopolymer transport protein (K03561)	23	23
	674	CAMP0166	Biopolymer transport protein (K03559)	1	1
	675	CAMP0167	TonB transport protein (K03832)	13	13
	676	CAMP0168	Putative transmembrane transport protein (K17938)	694	694
	677	CAMP0169	Putative integral membrane protein with haemolysin domain	14	14
	678	CAMP0170	Putative serine/threonine protein phosphatase	517	517
	679	CAMP0171	Putative phnA domain protein	157	157
	680	CAMP0172	Putative TerC family integral membrane protein	3	3
	681	CAMP0174	Putative kinase	14	14
	682	CAMP0175	Conserved hypothetical protein Cj0189c	1	1
	683	CAMP0176	Conserved hypothetical protein Cj0190c (K07391)	14	14
	684	CAMP0177	Polypeptide deformylase (K01462)	12	12
	685	CAMP0178	ATP-dependent Clp protease proteolytic subunit (K01358)	12	12
	686	CAMP0179	Trigger factor (peptidyl-prolyl cis /trans isomerase, chaperone) (K03545)	685	685
	687	CAMP0180	GTP cyclohydrolase I (K01495)	1	1
	688	CAMP0181	Flagellum-specific ATP synthase (K02412)	13	13
	689	CAMP0182	Amidophosphoribosyltransferase (K00764)	14	14
	690	CAMP0184	Helicase-like protein (K07478)	24	24
	691	CAMP0185	Putative periplasmic protein	10	10
	692	CAMP0186	Putative periplasmic protein	10	10
	693	CAMP0189	Putative citrate transporter (K03300)	3	3
	694	CAMP0190	Putative oligopeptide transporter, OPT family	11	11
	695	CAMP0191	Undecaprenyl-diphosphatase (K06153)	1	1
	696	CAMP0192	Threonyl-tRNA synthetase (K01868)	13	13
	697	CAMP0193	Translation initiation factor IF-3 (K02520)	1	1
	698	CAMP0194	Putative DNA modification methylase (adenine-specific methyltransferase) (K07318)	1	1
	699	CAMP0195	N-acetyl-gamma-glutamyl-phosphate reductase (K00145)	1	1
	700	CAMP0196	Putative acetyltransferase	13	13
	701	CAMP0197	Acetylglutamate kinase (K00930)	14	14
	702	CAMP0198	Putative acetylornithine/succinyldiaminopimelate aminotransferase (K00818)	13	13
	703	CAMP0199	Protein-L-isoaspartate O-methyltransferase (K00573)	14	14
	704	CAMP0200	Putative acetyltransferase	1	1
	705	CAMP0201	Putative transferase protein (K00763)	1	1
	706	CAMP0202	Ribonucleoside-diphosphate reductase beta chain (K00526)	13	13
	707	CAMP0203	Putative integral membrane protein	10	10
	708	CAMP0204	Putative orotate phosphoribosyltransferase (K00762)	14	14
	709	CAMP0205	Ribosome recycling factor (K02838)	339	339
	710	CAMP0206	Putative protein-export membrane protein (K03075)	3	3
	711	CAMP0207	Putative integral membrane protein (K06890)	1	1
	712	CAMP0208	Carbonic anyhydrase (K01673)	1	1
	713	CAMP0209	Putative mechanosensitive ion channel family protein (K16052)	1	1
	714	CAMP0210	NifU protein homolog (K13819)	13	13
	715	CAMP0211	Cysteine desulfurase (NifS protein homolog) (K04487)	13	13
	716	CAMP0212	Putative iron-binding protein	9	9
	717	CAMP0213	Hypothetical protein Cj0243c	551	551
	718	CAMP0218	Hypothetical protein Cj0248	3	3
	719	CAMP0219	Hypothetical protein Cj0249	11	11
	720	CAMP0220	Putative MFS (Major Facilitator Superfamily) transport protein	13	13
	721	CAMP0221	Highly acidic protein	2	2
	722	CAMP0222	Molybdenum cofactor biosynthesis protein C (K03637)	14	14
	723	CAMP0223	Hypothetical protein Cj0253	9	9
	724	CAMP0224	Hypothetical protein Cj0254	3	3
	725	CAMP0225	Exodeoxyribonuclease (K01142)	12	12
	726	CAMP0226	Putative sulfatase family protein (K03760)	5	5
	727	CAMP0227	Diacylglycerol kinase (K00901)	13	13
	728	CAMP0228	Putative bacterial regulatory protein, ArsR family	1	1
	729	CAMP0229	Dihydroorotase (K01465)	13	13
	730	CAMP0231	Putative SAM-dependent methyltransferase	3	3
	731	CAMP0233	Zinc transporter (K07238)	29	29
	732	CAMP0234	Molybdopterin containing oxidoreductase (K07812)	26	26
	733	CAMP0235	Putative cytochrome C-type haem-binding periplasmic protein (K03532)	7	7
	734	CAMP0236	Putative integral membrane protein	11	11
	735	CAMP0237	Putative integral membrane protein	12	12
	736	CAMP0238	Putative transmembrane protein	14	14
	737	CAMP0239	Branched-chain amino acid aminotransferase (K00826)	13	13
	738	CAMP0240	Putative tautomerase family protein (K01821)	13	13
	739	CAMP0241	Bacterioferritin comigratory protein homolog (K03564)	22	22
	740	CAMP0242	Conserved hypothetical protein Cj0272 (K09765)	7	7
	741	CAMP0243	(3R)-hydroxymyristoyl-[acyl carrier protein] dehydratase (K02372)	12	12
	742	CAMP0244	Acyl-[acyl-carrier-protein]--UDP-N- acetylglucosamine O-acyltransferase (K00677)	13	13
	743	CAMP0245	ATP-dependent Clp protease ATP-binding subunit (K03544)	2	2
	744	CAMP0246	Homolog of E. coli rod shape-determining protein (K03569)	14	14
	745	CAMP0247	Homolog of E. coli rod shape-determining protein (K03570)	14	14
	746	CAMP0248	Carbamoyl-phosphate synthase large chain (K01955)	13	13
	747	CAMP0249	Hypothetical protein Cj0280	13	13
	748	CAMP0250	Putative transaldolase (K00616)	28	28
	749	CAMP0251	Putative phosphoserine phosphatase (K01079)	14	14
	750	CAMP0252	Chemotaxis protein (K03408)	1	1
	751	CAMP0253	Chemotaxis histidine kinase (K03407)	14	14
	752	CAMP0254	Chemotaxis protein (K03415)	13	13
	753	CAMP0255	Hypothetical protein Cj0286c (K03269)	10	10
	754	CAMP0256	Transcription elongation factor (K03624)	1	1
	755	CAMP0257	Lipid-A-disaccharide synthase (K00748)	18	18
	756	CAMP0258	Major antigenic peptide PEB3 (K10938)	6	6
	757	CAMP0259	Multifunctional protein SurE homolog (K03787)	13	13
	758	CAMP0260	Putative MoeB/ThiF family protein	603	603
	759	CAMP0261	Putative acetyltransferase (K03830)	1	1
	760	CAMP0262	Aspartate 1-decarboxylase precursor (K01579)	1	1
	761	CAMP0263	Pantoate--beta-alanine ligase (K01918)	1	1
	762	CAMP0264	3-methyl-2-oxobutanoate hydroxymethyltransferase (K00606)	12	12
	763	CAMP0265	Putative periplasmic beta-lactamase (K19210)	1	1
	764	CAMP0266	Putative molybdenum transport ATP-binding protein (K02017)	1	1
	765	CAMP0267	Putative molybdenum transport system permease protein (K02018)	14	14
	766	CAMP0268	Putative molybdenum-pterin binding protein	3	3
	767	CAMP0269	Putative molybdate-binding lipoprotein (K02020)	13	13
	768	CAMP0270	Putative biotin synthesis protein (K02169)	12	12
	769	CAMP0271	Conserved hypothetical protein Cj0305c (K09789)	14	14
	770	CAMP0272	8-amino-7-oxononanoate synthase (K00652)	13	13
	771	CAMP0273	Adenosylmethionine-8-amino-7-oxononanoate aminotransferase (K00833)	13	13
	772	CAMP0274	Putative dethiobiotin synthetase (K01935)	15	15
	773	CAMP0275	Putative efflux protein (K18925)	3	3
	774	CAMP0276	Putative efflux protein (K18924)	5	5
	775	CAMP0277	Putative 50S ribosomal protein L25 (general stress protein Ctc) (K02897)	1	1
	776	CAMP0278	Peptidyl-tRNA hydrolase (K01056)	1	1
	777	CAMP0279	Putative integral membrane protein (K11720)	14	14
	778	CAMP0280	Diaminopimelate decarboxylase (K01586)	14	14
	779	CAMP0281	Putative HAD-superfamily hydrolase, subfamily IIA (K02566)	13	13
	780	CAMP0282	Chorismate mutase/prephenate dehydratase (K14170)	14	14
	781	CAMP0283	Histidinol-phosphate aminotransferase (K00817)	11	11
	782	CAMP0284	Flagellar M-ring protein (K02409)	14	14
	783	CAMP0285	Flagellar motor switch protein (K02410)	13	13
	784	CAMP0286	Putative flagellar assembly protein (K02411)	13	13
	785	CAMP0287	L-deoxy-D-xylulose-5-phosphate synthase (K01662)	1	1
	786	CAMP0288	Peroxide stress regulator (K09825)	10	10
	787	CAMP0290	Ubiquinone/menaquinone biosynthesis methlytransferase (K03183)	26	26
	788	CAMP0291	Exodeoxyribonuclease VII large subunit (K03601)	25	25
	789	CAMP0292	Phosphoserine aminotransferase (K00831)	14	14
	790	CAMP0293	Putative endoribonuclease L-PSP family protein	3	3
	791	CAMP0294	3-oxoacyl-[acyl-carrier-protein] synthase (K00648)	12	12
	792	CAMP0295	Putative fatty acid/phospholipid synthesis protein (K03621)	13	13
	793	CAMP0297	Hypothetical protein Cj0331c	10	10
	794	CAMP0298	Nucleoside diphosphate kinase (K00940)	1	1
	795	CAMP0299	Ferredoxin	1	1
	796	CAMP0300	Alkyl hydroperoxide reductase (K03386)	11	11
	797	CAMP0301	Flagellar biosynthetic protein (K02401)	13	13
	798	CAMP0302	Putative flagellar motor protein (K02557)	3	3
	799	CAMP0303	Putative flagellar motor proton channel (K02556)	12	12
	800	CAMP0304	DNA polymerase I (K02335)	12	12
	801	CAMP0305	Putative MFS (Major Facilitator Superfamily) transport protein (K08173)	3	3
	802	CAMP0306	Putative nucleoside hydrolase	3	3
	803	CAMP0307	Putative integral membrane protein	11	11
	804	CAMP0308	Excinuclease ABC subunit A (K03701)	13	13
	805	CAMP0309	Putative integral membrane protein (K07090)	11	11
	806	CAMP0311	Putative anthranilate synthase component I (K01657)	10	10
	807	CAMP0312	Anthranilate synthase component II (K13497)	14	14
	808	CAMP0313	N-(5'-phosphoribosyl)anthranilate isomerase (K01817)	3	3
	809	CAMP0314	Tryptophan synthase beta chain (K01696)	12	12
	810	CAMP0315	Tryptophan synthase alpha chain (K01695)	12	12
	811	CAMP0316	Hypothetical protein Cj0350	10	10
	812	CAMP0317	Flagellar motor switch protein (K02417)	13	13
	813	CAMP0318	Putative transmembrane protein	3	3
	814	CAMP0319	Phosphatase (K01524)	5	5
	815	CAMP0320	Ferredoxin	1	1
	816	CAMP0321	Two-component regulator (K02483)	12	12
	817	CAMP0322	Putative dihydroneopterin aldolase (K01633)	3	3
	818	CAMP0323	Putative integral membrane protein (K08591)	2	2
	819	CAMP0324	Putative cytochrome C551 peroxidase (K00428)	1	1
	820	CAMP0326	Lipoprotein signal peptidase (K03101)	5	5
	821	CAMP0327	Putative integral membrane protein (K08973)	13	13
	822	CAMP0328	Putative oxygen-independent coproporphyrinogen III oxidase	3	3
	823	CAMP0329	Hypothetical protein Cj0364	1	1
	824	CAMP0330	Outer membrane channel protein CmeC (multidrug efflux system CmeABC) (K18139)	1	1
	825	CAMP0331	Inner membrane efflux transporter CmeB (multidrug efflux system CmeABC) (K18138)	14	14
	826	CAMP0332	Periplasmic fusion protein CmeA (multidrug efflux system CmeABC) (K03585)	1	1
	827	CAMP0333	Transcriptional regulator CmeR (K18992)	11	11
	828	CAMP0334	Putative ferredoxin domain-containing integral membrane protein	1	1
	829	CAMP0336	Putative flagellar motility protein	14	14
	830	CAMP0337	Putative glutathionylspermidine synthase (K01917)	14	14
	831	CAMP0338	Putative D-2-hydroxyacid dehydrogenase	1	1
	832	CAMP0339	Conserved hypothetical protein Cj0374 (K09767)	13	13
	833	CAMP0340	Putative lipoprotein	4	4
	834	CAMP0343	Putative ferric reductase-like transmembrane protein (K17247)	78	78
	835	CAMP0344	Putative molybdenum containing oxidoreductase (K07147)	14	14
	836	CAMP0345	Hypothetical protein Cj0380c	2	2
	837	CAMP0346	Orotidine 5'-phosphate decarboxylase (K01591)	12	12
	838	CAMP0347	Transcription termination protein (K03625)	7	7
	839	CAMP0348	6,7-dimethyl-8-ribityllumazine synthase (K00794)	12	12
	840	CAMP0349	3-deoxy-8-phosphooctulonate synthase (K01627)	14	14
	841	CAMP0350	Putative integral membrane protein	13	13
	842	CAMP0351	Putative GTP-binding protein (K03977)	14	14
	843	CAMP0352	Shikimate kinase (K00891)	320	320
	844	CAMP0353	Tryptophanyl-tRNA synthetase (K01867)	14	14
	845	CAMP0354	Seryl-tRNA synthetase (K01875)	14	14
	846	CAMP0355	Putative transmembrane protein	8	8
	847	CAMP0356	Hypothetical protein Cj0391c	12	12
	848	CAMP0357	Pyruvate kinase (K00873)	14	14
	849	CAMP0358	Putative malate:quinone oxidoreductase (K00116)	14	14
	850	CAMP0359	Putative transcriptional activator (K03525)	11	11
	851	CAMP0360	Hypothetical protein Cj0395c	3	3
	852	CAMP0361	Putative lipoprotein	24	24
	853	CAMP0363	Glu-tRNAGln amidotransferase subunit C (K02435)	3	3
	854	CAMP0364	Colicin V production protein homolog (K03558)	13	13
	855	CAMP0365	Ferric uptake regulator (K03711)	11	11
	856	CAMP0366	Lysyl-tRNA synthetase (K04567)	12	12
	857	CAMP0367	Serine hydroxymethyltransferase (K00600)	13	13
	858	CAMP0368	Hypothetical protein Cj0403	14	14
	859	CAMP0369	Putative transmembrane protein (K03749)	3	3
	860	CAMP0370	Shikimate 5-dehydrogenase (K00014)	12	12
	861	CAMP0371	Putative lipoprotein	22	22
	862	CAMP0372	Prolipoprotein diacylglyceryl transferase (K13292)	12	12
	863	CAMP0373	Fumarate reductase cytochrome B subunit (K00246)	3	3
	864	CAMP0374	Fumarate reductase flavoprotein subunit (K00244)	14	14
	865	CAMP0375	Fumarate reductase iron-sulfur protein (K00245)	11	11
	866	CAMP0376	Putative ATP/GTP binding protein	26	26
	867	CAMP0377	Putative ATP/GTP binding protein	14	14
	868	CAMP0378	Putative periplasmic protein (K07126)	12	12
	869	CAMP0379	Putative oxidoreductase subunit (K06152)	51	51
	870	CAMP0380	Putative GMC oxidoreductase subunit (K06151)	3	3
	871	CAMP0381	Hypothetical protein Cj0416	2	2
	872	CAMP0383	Hypothetical protein Cj0418c	13	13
	873	CAMP0384	Putative histidine triad (HIT) family protein	11	11
	874	CAMP0385	Putative periplasmic protein	13	13
	875	CAMP0386	Putative integral membrane protein	4	4
	876	CAMP0387	Putative H-T-H containing protein	5	5
	877	CAMP0391	Putative ABC transporter ATP-binding protein	37	37
	878	CAMP0392	Hypothetical protein Cj0427	12	12
	879	CAMP0393	Hypothetical protein Cj0428	3	3
	880	CAMP0394	Conserved hypothetical protein Cj0429c	14	14
	881	CAMP0395	Putative integral membrane protein	11	11
	882	CAMP0396	Putative periplasmic ATP/GTP-binding protein	32	32
	883	CAMP0397	UDP-N-acetylmuramoylalanine--D-glutamate ligase (K01925)	14	14
	884	CAMP0398	Phospho-N-acetylmuramoyl-pentapeptide- transferase (K01000)	12	12
	885	CAMP0399	2,3-bisphosphoglycerate-independent phosphoglycerate mutase (K15633)	736	736
	886	CAMP0400	3-oxoacyl-[acyl-carrier protein] reductase (K00059)	8	8
	887	CAMP0401	Putative pyridoxamine 5'-phosphate oxidase	12	12
	888	CAMP0402	Succinate dehydrogenase flavoprotein subunit (K00239)	3	3
	889	CAMP0403	Putative succinate dehydrogenase iron-sulfur protein (K00240)	3	3
	890	CAMP0404	Putative succinate dehydrogenase subunit C (K00241)	3	3
	891	CAMP0405	Putative transcriptional regulator (K03707)	14	14
	892	CAMP0406	Acyl carrier protein (K02078)	1	1
	893	CAMP0407	3-oxoacyl-[acyl-carrier-protein] synthase (K09458)	1	1
	894	CAMP0408	Acetyl-coenzyme A carboxylase carboxyl transferase subunit alpha (K01962)	1	1
	895	CAMP0409	Putative NUDIX hydrolase family protein (K08077)	1	1
	896	CAMP0410	Putative MCP-type signal transduction protein	14	14
	897	CAMP0411	Conserved hypothetical protein Cj0449c (K09794)	10	10
	898	CAMP0413	Ribulose-phosphate 3-epimerase (K01783)	14	14
	899	CAMP0414	Exonuclease, dna polymerase III epsilon subunit (K02342)	13	13
	900	CAMP0415	Thiamin biosynthesis protein ThiC (K03147)	14	14
	901	CAMP0416	Putative membrane protein	3	3
	902	CAMP0418	Hypothetical protein Cj0456c	3	3
	903	CAMP0419	Putative lipoprotein (K09778)	13	13
	904	CAMP0420	Putative tRNA 2-methylthioadenosine synthase (K06168)	20	20
	905	CAMP0421	Hypothetical protein Cj0459c	4	4
	906	CAMP0422	Transcription termination factor (K02600)	11	11
	907	CAMP0423	Putative MFS (Major Facilitator Superfamily) transport protein	14	14
	908	CAMP0424	Putative radical SAM domain protein (K11784)	38	38
	909	CAMP0425	Zinc protease-like protein	3	3
	910	CAMP0426	ATP-dependent DNA helicase (K03655)	3	3
	911	CAMP0427	Group III truncated haemoglobin (K06886)	1	1
	912	CAMP0428	Transcriptional regulator (K01420)	10	10
	913	CAMP0429	Amino-acid ABC transporter integral membrane protein (K02029)	13	13
	914	CAMP0430	Amino-acid ABC transporter integral membrane protein (K02029)	13	13
	915	CAMP0431	Amino-acid ABC transporter ATP-binding protein (K02028)	57	57
	916	CAMP0432	Elongation factor TU (K02358)	13	13
	917	CAMP0434	Preprotein translocase SecE subunit (K03073)	7	7
	918	CAMP0435	Transcription antitermination protein (K02601)	11	11
	919	CAMP0441	DNA-directed RNA polymerase beta' chain (K03046)	11	11
	920	CAMP0455	Elongation factor G (K02355)	14	14
	921	CAMP0456	Putative exporting protein	2	2
	922	CAMP0457	Putative methyltransferase domain protein	3	3
	923	CAMP0459	Putative lipoprotein	3	3
	924	CAMP0460	Indole-3-glycerol phosphate synthase (K01609)	14	14
	925	CAMP0461	Putative histidine triad (HIT) family protein	12	12
	926	CAMP0462	Putative rhodanese-like domain protein (K06917)	10	10
	927	CAMP0463	Putative ferrochelatase (K01772)	13	13
	928	CAMP0464	Putative oxidoreductase	2	2
	929	CAMP0465	Putative aminotransferase (degT family)	5	5
	930	CAMP0466	Alanyl-tRNA synthetase (K01872)	14	14
	931	CAMP0467	Maf-like protein (K06287)	13	13
	932	CAMP0468	Penicillin-binding protein (K05366)	14	14
	933	CAMP0469	ATP-dependent Clp protease ATP-binding subunit (K03695)	36	36
	934	CAMP0470	Conserved hypothetical protein Cj0510c	13	13
	935	CAMP0471	Putative secreted protease (K03797)	13	13
	936	CAMP0472	Phosphoribosylaminoimidazole-succinocarboxamide synthase (K01923)	11	11
	937	CAMP0473	Phosphoribosylformylglycinamidine (FGAM) synthase (K01952)	10	10
	938	CAMP0474	Phosphoribosylformylglycinamidine synthase I (K01952)	15	15
	939	CAMP0475	Putative periplasmic protein	11	11
	940	CAMP0476	Putative 1-acyl-SN-glycerol-3-phosphate acyltransferase (K00655)	14	14
	941	CAMP0477	CrcB protein homolog (K06199)	12	12
	942	CAMP0478	Hsp90 family heat shock protein (K04079)	12	12
	943	CAMP0479	Putative rhodanese-like domain protein	13	13
	944	CAMP0483	Hypothetical protein Cj0524	11	11
	945	CAMP0484	Putative penicillin-binding protein (K03587)	14	14
	946	CAMP0485	Flagellar hook-basal body complex protein (K02408)	10	10
	947	CAMP0486	Flagellar basal-body rod protein (K02388)	15	15
	948	CAMP0487	Flagellar basal-body rod protein (K02387)	10	10
	949	CAMP0488	Putative aminodeoxychorismate lyase family protein (K07082)	9	9
	950	CAMP0490	Isocitrate dehydrogenase (K00031)	12	12
	951	CAMP0491	Malate dehydrogenase (K00024)	12	12
	952	CAMP0492	Succinyl-coA synthetase beta chain (K01903)	12	12
	953	CAMP0493	Succinyl-coA synthetase alpha chain (K01902)	10	10
	954	CAMP0494	OORD subunit of 2-oxoglutarate:acceptor oxidoreductase (K00176)	4	4
	955	CAMP0495	OORA subunit of 2-oxoglutarate:acceptor oxidoreductase (K00174)	13	13
	956	CAMP0496	OORB subunit of 2-oxoglutarate:acceptor oxidoreductase (K00175)	14	14
	957	CAMP0497	OORC subunit of 2-oxoglutarate:acceptor oxidoreductase (K00177)	14	14
	958	CAMP0498	Hypothetical protein Cj0539	1	1
	959	CAMP0499	Putative exporting protein	12	12
	960	CAMP0500	Polyprenyl synthetase (K02523)	14	14
	961	CAMP0501	Glutamyl-tRNA reductase (K02492)	14	14
	962	CAMP0502	Prolyl-tRNA synthetase (K01881)	14	14
	963	CAMP0503	Putative integral memnbrane protein (K01649)	10	10
	964	CAMP0504	Porphobilinogen deaminase (K01749)	14	14
	965	CAMP0505	Putative 3-octaprenyl-4-hydroxybenzoate carboxy-lyase (K03182)	14	14
	966	CAMP0506	Flagellar protein (K06603)	1	1
	967	CAMP0507	Flagellar hook-associated protein (K02407)	1	1
	968	CAMP0508	Flagellar protein (K02422)	1	1
	969	CAMP0509	Hypothetical protein Cj0550	1	1
	970	CAMP0510	Elongation factor P (K02356)	1	1
	971	CAMP0511	Putative membrane protein	1	1
	972	CAMP0512	Putative integral membrane protein	1	1
	973	CAMP0513	Hypothetical protein Cj0554	1	1
	974	CAMP0514	Putative dicarboxylate carrier protein MatC	1	1
	975	CAMP0515	Putative amidohydrolase family protein	1	1
	976	CAMP0516	Putative integral membrane protein	3	3
	977	CAMP0517	Gamma-glutamyl phosphate reductase (K00147)	1	1
	978	CAMP0518	Putative pyridine nucleotide-disulphide oxidoreductase (K00384)	1	1
	979	CAMP0520	Putative periplasmic protein	13	13
	980	CAMP0521	Replicative DNA helicase (K02314)	13	13
	981	CAMP0523	Putative integral membrane protein	3	3
	982	CAMP0525	Hypothetical protein Cj0567	1	1
	983	CAMP0526	Hypothetical protein Cj0568	1	1
	984	CAMP0527	Hypothetical protein Cj0569	2	2
	985	CAMP0528	Putative ATP/GTP binding protein	3	3
	986	CAMP0529	Putative transcriptional regulator	11	11
	987	CAMP0530	GTP cyclohydrolase II / 3,4-dihydroxy-2-butanone 4-phosphate synthase (K14652)	1	1
	988	CAMP0531	Putative GatB/Yqey family protein (K09117)	14	14
	989	CAMP0532	Acetolactate synthase large subunit (K01652)	1	1
	990	CAMP0533	Acetolactate synthase small subunit (K01653)	1	1
	991	CAMP0534	UDP-3-O-[3-hydroxymyristoyl] glucosamine N-acyltransferase (K02536)	13	13
	992	CAMP0535	S-adenosylmethionine:tRNA ribosyltransferase-isomerase (K07568)	14	14
	993	CAMP0536	Sec-independant protein translocase (K03118)	14	14
	994	CAMP0537	Sec-independant protein translocase (K03117)	1	1
	995	CAMP0538	Putative oxygen-independent coproporphyrinogen III oxidase (K02495)	12	12
	996	CAMP0539	Putative NUDIX hydrolase family protein (K08311)	11	11
	997	CAMP0540	Aspartokinase, alpha and beta subunits (K00928)	14	14
	998	CAMP0541	Hypothetical protein Cj0583	12	12
	999	CAMP0542	Hypothetical protein Cj0584 (K02341)	14	14
	1000	CAMP0543	Dihydropteroate synthase (K00796)	14	14
	1001	CAMP0544	DNA ligase (K01972)	14	14
	1002	CAMP0546	Putative haemolysin (K06442)	6	6
	1003	CAMP0547	Putative riboflavin kinase/FMN adenylyltransferase (K11753)	3	3
	1004	CAMP0548	Putative SAM-dependent methyltransferase (K15256)	1	1
	1005	CAMP0549	Putative lipoprotein	1	1
	1006	CAMP0550	Putative periplasmic protein	3	3
	1007	CAMP0551	Putative integral membrane protein	14	14
	1008	CAMP0552	Putative DNA/RNA non-specific endonuclease (K01173)	13	13
	1009	CAMP0553	Endonuclease III (K10773)	14	14
	1010	CAMP0554	Major antigenic peptide PEB-cell binding factor	14	14
	1011	CAMP0555	Fructose-bisphosphate aldolase (K01624)	14	14
	1012	CAMP0556	Putative membrane protein	13	13
	1013	CAMP0557	Putative OmpA family membrane protein (K02557)	13	13
	1014	CAMP0558	Hypothetical protein Cj0600 (K01505)	1	1
	1015	CAMP0559	Putative sodium-dependent transmembrane transport protein (K03308)	12	12
	1016	CAMP0560	MOSC-domain containing protein	1	1
	1017	CAMP0561	Putative thiol:disulphide interchange protein (K04084)	13	13
	1018	CAMP0563	Putative amidohydrolase	3	3
	1019	CAMP0564	Putative secretion protein HlyD (K13888)	14	14
	1020	CAMP0565	ABC-type transmembrane transport protein (K05685)	11	11
	1021	CAMP0566	Putative outer membrane efflux protein	13	13
	1022	CAMP0567	Possible periplasmic protein	12	12
	1023	CAMP0568	Putative periplasmic protein (K09795)	8	8
	1024	CAMP0569	Putative acyltransferase family protein	30	30
	1025	CAMP0570	Ferritin (K02217)	33	33
	1026	CAMP0571	Putative periplasmic phosphate binding protein (K02040)	40	40
	1027	CAMP0572	Putative phosphate transport system permease protein (K02037)	37	37
	1028	CAMP0573	Putative phosphate transport system permease protein (K02038)	46	46
	1029	CAMP0574	Phosphate transport ATP-binding protein (K02036)	26	26
	1030	CAMP0577	Putative MATE family transport protein	33	33
	1031	CAMP0578	Conserved hypothetical protein Cj0620 (K07043)	4	4
	1032	CAMP0579	Hypothetical protein Cj0621	24	24
	1033	CAMP0580	Carbamoyltransferase (K04656)	32	32
	1034	CAMP0581	Hydrogenase isoenzymes formation protein (K04652)	32	32
	1035	CAMP0582	Hydrogenase isoenzymes formation protein (K04653)	1	1
	1036	CAMP0583	Hydrogenase isoenzymes formation protein (K04654)	32	32
	1037	CAMP0584	Hydrogenase isoenzymes formation protein (K04655)	32	32
	1038	CAMP0585	Hydrogenase expression/formation protein (K04651)	26	26
	1039	CAMP0587	Putative DNA polymerase III, delta subunit (K02340)	35	35
	1040	CAMP0588	Putative ribonuclease (K12573)	45	45
	1041	CAMP0589	Ketol-acid reductoisomerase (K00053)	9	9
	1042	CAMP0590	Putative periplasmic protein (K09798)	3	3
	1043	CAMP0591	DNA processing protein A (K04096)	37	37
	1044	CAMP0592	Putative holliday junction resolvase (K07447)	13	13
	1045	CAMP0594	Putative peptide methionine sulfoxide reductase (K07304)	3	3
	1046	CAMP0596	Adenylate kinase (K00939)	11	11
	1047	CAMP0597	Aspartyl-tRNA synthetase (K01876)	14	14
	1048	CAMP0598	Putative inorganic polyphosphate/ATP-NAD kinase (K00858)	13	13
	1049	CAMP0599	Putative DNA repair protein (K03631)	3	3
	1050	CAMP0600	Two-component response regulator	11	11
	1051	CAMP0601	Putative TatD-related deoxyribonuclease protein (K03424)	8	8
	1052	CAMP0602	Putative secreted transglycosylase (K08307)	1	1
	1053	CAMP0603	Putative lipoprotein (K03642)	1	1
	1054	CAMP0604	Putative HAD-superfamily hydrolase (K03270)	14	14
	1055	CAMP0605	Putative membrane protein	1	1
	1056	CAMP0606	Putative OstA family protein (K09774)	6	6
	1057	CAMP0607	Putative ATP/GTP binding protein (K03978)	27	27
	1058	CAMP0608	Putative integral membrane protein	4	4
	1059	CAMP0609	Penicillin-binding protein (K05515)	19	19
	1060	CAMP0610	Putative aminopeptidase (K01262)	36	36
	1061	CAMP0611	Putative periplasmic protein	287	287
	1062	CAMP0613	GTP-binding protein Era homolog (K03595)	26	26
	1063	CAMP0614	ATP-dependent Hsl protease ATP-binding subunit (K03667)	34	34
	1064	CAMP0615	ATP-dependent protease HslV (K01419)	22	22
	1065	CAMP0617	Argininosuccinate synthase (K01940)	34	34
	1066	CAMP0618	Putative S4 domain protein	21	21
	1067	CAMP0619	Putative ATP/GTP-binding protein (K06925)	27	27
	1068	CAMP0621	RNA polymerase sigma-54 factor (K03092)	23	23
	1069	CAMP0622	Anaerobic C4-dicarboxylate transporter (K07792)	36	36
	1070	CAMP0626	Excinuclease ABC subunit B (K03702)	43	43
	1071	CAMP0627	Hypothetical protein Cj0681	10	10
	1072	CAMP0628	Hypothetical protein Cj0682	5	5
	1073	CAMP0629	Putative periplasmic protein (K02456)	8	8
	1074	CAMP0630	Putative primosomal protein N' (K04066)	30	30
	1075	CAMP0632	4-hydroxy-3-methylbut-2-en-1-yl diphosphate synthase (K03526)	12	12
	1076	CAMP0633	Putative flagellar L-ring protein precursor (K02393)	14	14
	1077	CAMP0634	Putative phosphate acetyltransferase (K13788)	17	17
	1078	CAMP0637	Putative membrane protein	14	14
	1079	CAMP0639	S-adenosyl-methyltransferase (K03438)	11	11
	1080	CAMP0640	Putative periplasmic protein (K03770)	3	3
	1081	CAMP0641	Cell division protein FtsA (K03590)	12	12
	1082	CAMP0642	Cell division protein FfsZ (K03531)	13	13
	1083	CAMP0643	Flagellar basal-body rod protein (K02392)	34	34
	1084	CAMP0644	Flagellar basal-body rod protein (K02392)	14	14
	1085	CAMP0645	Glutamine synthetase (K01915)	14	14
	1086	CAMP0646	Hypothetical protein Cj0700	12	12
	1087	CAMP0647	Putative protease (K08303)	14	14
	1088	CAMP0648	Phosphoribosylaminoimidazole carboxylase catalytic subunit (K01588)	13	13
	1089	CAMP0650	Glycyl-tRNA synthetase alpha chain (K01878)	13	13
	1090	CAMP0651	Conserved hypothetical protein Cj0705	3	3
	1091	CAMP0652	Conserved hypothetical protein Cj0706 (K07164)	12	12
	1092	CAMP0653	3-deoxy-D-manno-octulosonic-acid transferase (K02527)	3	3
	1093	CAMP0655	Signal recognition particle protein (K03106)	5	5
	1094	CAMP0657	Hypothetical protein Cj0711 (K06960)	1	1
	1095	CAMP0658	Putative 16S rRNA processing protein (K02860)	5	5
	1096	CAMP0659	tRNA (guanine-N1)-methyltransferase (K00554)	13	13
	1097	CAMP0661	Transthyretin-like periplasmic protein (K07127)	3	3
	1098	CAMP0662	Putative phospho-2-dehydro-3-deoxyheptonate aldolase (K01626)	12	12
	1099	CAMP0663	Putative ArsC family protein	2	2
	1100	CAMP0664	DNA polymerase III, alpha chain (K02337)	14	14
	1101	CAMP0665	Conserved hypothetical protein Cj0719c (K06997)	1	1
	1102	CAMP0666	Flagellin (K02406)	13	13
	1103	CAMP0667	Putative integral membrane protein	1	1
	1104	CAMP0668	Putative DNA methylase (K02493)	1	1
	1105	CAMP0669	Putative integral membrane zinc-metalloprotease (K06013)	11	11
	1106	CAMP0670	Hypothetical protein Cj0724	11	11
	1107	CAMP0671	Molybdopterin biosynthesis protein (K03831)	5	5
	1108	CAMP0672	Magnesium and cobalt transport protein (K03284)	13	13
	1109	CAMP0674	Putative periplasmic protein	6	6
	1110	CAMP0675	Putative type I phosphodiesterase/nucleotide pyrophosphatase	8	8
	1111	CAMP0676	Putative ABC transport system permease (K02054)	6	6
	1112	CAMP0677	Putative ABC transport system permease (K02053)	1	1
	1113	CAMP0678	ABC transport system ATP-binding protein (K02052)	8	8
	1114	CAMP0679	Putative HAD-superfamily hydrolase	9	9
	1115	CAMP0680	Histidine-binding protein precursor (K02030)	12	12
	1116	CAMP0688	Hypothetical protein Cj0747	1	1
	1117	CAMP0689	Hypothetical protein Cj0748	1	1
	1118	CAMP0690	TonB transport protein (K03832)	15	15
	1119	CAMP0691	Ferric enterobactin uptake receptor (K16089)	32	32
	1120	CAMP0692	Putative heat shock regulator (K03705)	14	14
	1121	CAMP0693	Heat shock protein GrpE (K03687)	21	21
	1122	CAMP0694	Heat shock protein DnaK (K04043)	38	38
	1123	CAMP0696	Hypothetical protein Cj0761	22	22
	1124	CAMP0697	Aspartate aminotransferase (K00812)	25	25
	1125	CAMP0698	Serine acetyltransferase (K00640)	13	13
	1126	CAMP0699	Biosynthetic arginine decarboxylase (K01585)	14	14
	1127	CAMP0701	Thymidylate kinase (K00943)	13	13
	1128	CAMP0702	Phosphopantetheine adenylyltransferase (K00954)	289	289
	1129	CAMP0703	Putative decarboxylase (K03186)	14	14
	1130	CAMP0704	Putative flagellar protein FlgA (K02386)	13	13
	1131	CAMP0705	Putative NLPA family lipoprotein	14	14
	1132	CAMP0706	Putative NLPA family lipoprotein	13	13
	1133	CAMP0707	Putative NLPA family lipoprotein (K02073)	14	14
	1134	CAMP0708	Putative binding-protein dependent transport system permease protein (K02072)	1	1
	1135	CAMP0709	ABC transport system ATP-binding protein (K02071)	1	1
	1136	CAMP0710	Valyl-tRNA synthetase (K01873)	12	12
	1137	CAMP0711	Putative periplasmic protein	3	3
	1138	CAMP0712	Putative ATP-dependent DNA helicase (K03657)	37	37
	1139	CAMP0713	Major antigenic peptide PEB2	3	3
	1140	CAMP0714	Thiol peroxidase (K11065)	12	12
	1141	CAMP0715	Periplasmic nitrate reductase (K02567)	14	14
	1142	CAMP0716	Putative ferredoxin (K02573)	1	1
	1143	CAMP0717	Putative ferredoxin (K02574)	1	1
	1144	CAMP0718	Periplasmic nitrate reductase small subunit (cytochrome C-type protein) (K02568)	324	324
	1145	CAMP0719	Putative periplasmic protein	1	1
	1146	CAMP0720	NapD protein homolog (K02570)	1	1
	1147	CAMP0721	Small hydrophobic protein	1	1
	1148	CAMP0722	Conserved hypothetical protein Cj0787	1	1
	1149	CAMP0723	Hypothetical protein Cj0788	1	1
	1150	CAMP0724	Putative multifunctional Cca protein (K00974)	1	1
	1151	CAMP0725	Formyltetrahydrofolate deformylase (K01433)	13	13
	1152	CAMP0726	Putative aminotransferase	12	12
	1153	CAMP0727	Conserved hypothetical protein Cj0792 (K06921)	3	3
	1154	CAMP0728	Signal transduction histidine kinase (K02482)	9	9
	1155	CAMP0730	UDP-N-acetylmuramoyl-tripeptide D-alanyl-D-alanine ligase (K01929)	1	1
	1156	CAMP0731	Putative hydrolase	3	3
	1157	CAMP0732	Hypothetical protein Cj0797c	11	11
	1158	CAMP0733	D-alanine--D-alanine ligase (K01921)	14	14
	1159	CAMP0734	Putative Holliday junction ATP-dependent DNA helicase (K03550)	12	12
	1160	CAMP0735	Putative ATPase	3	3
	1161	CAMP0736	Putative integral membrane protein (MviN homolog) (K03980)	14	14
	1162	CAMP0737	Cysteinyl-tRNA synthetase (K01883)	14	14
	1163	CAMP0738	Lipid export ABC transport protein (K11085)	3	3
	1164	CAMP0739	Dihydroorotate dehydrogenase (K00254)	14	14
	1165	CAMP0740	Putative zinc protease	14	14
	1166	CAMP0741	Dihydrodipicolinate synthase (K01714)	14	14
	1167	CAMP0742	Putative oxidoreductase (K00076)	14	14
	1168	CAMP0744	Putative hydrolase	3	3
	1169	CAMP0745	NH(3)-dependent NAD(+) synthetase (K01916)	13	13
	1170	CAMP0746	Tetraacyldisaccharide 4'-kinase (K00912)	13	13
	1171	CAMP0747	Threonine synthase (K01733)	13	13
	1172	CAMP0748	3-deoxy-manno-octulosonate cytidylyltransferase (K00979)	14	14
	1173	CAMP0751	Hypothetical protein Cj0816	20;219	20;219
	1174	CAMP0752	Putative glutamine binding periplasmic protein (K02030)	14	14
	1175	CAMP0755	Flagellar biosynthesis protein (K02419)	14	14
	1176	CAMP0756	UDP-N-acetylglucosamine pyrophosphorylase (K04042)	37	37
	1177	CAMP0757	Phosphopantothenoylcysteine decarboxylase (K13038)	14	14
	1178	CAMP0758	Hypothetical protein Cj0823	13	13
	1179	CAMP0759	Undecaprenyl diphosphate synthase (K00806)	14	14
	1180	CAMP0760	Putative processing peptidase (K02464)	3	3
	1181	CAMP0761	Putative integral membrane protein (K07091)	13	13
	1182	CAMP0763	Threonine dehydratase biosynthetic (K01754)	14	14
	1183	CAMP0764	Putative CoA binding domain containing protein (K06929)	7	7
	1184	CAMP0765	Putative integral membrane protein (K09943)	3	3
	1185	CAMP0766	tRNA (uracil-5-)-methyltransferase (K00557)	10	10
	1186	CAMP0767	Putative Na+/H+ antiporter family protein	25	25
	1187	CAMP0768	Putative oxidoreductase	14	14
	1188	CAMP0770	Aconitate hydratase (K01682)	14	14
	1189	CAMP0771	Methylated-DNA--protein-cysteine methyltransferase (K00567)	3	3
	1190	CAMP0773	Methionyl-tRNA synthetase (K01874)	13	13
	1191	CAMP0774	Hypothetical protein Cj0839c	1	1
	1192	CAMP0775	Fructose-1,6-bisphosphatase (K03841)	13	13
	1193	CAMP0776	Putative molybdopterin-guanine dinucleotide biosynthesis protein (K03753)	1	1
	1194	CAMP0777	Putative lipoprotein	1	1
	1195	CAMP0778	Putative secreted transglycosylase (K08309)	1	1
	1196	CAMP0779	Putative integral membrane protein (K02221)	1	1
	1197	CAMP0780	Glutamyl-tRNA synthetase (K01885)	1	1
	1198	CAMP0781	Putative metallophosphoesterase (K07098)	1	1
	1199	CAMP0782	Phosphatidylserine decarboxylase proenzyme (K01613)	1	1
	1200	CAMP0783	Conserved hypothetical protein Cj0848c (K04061)	1	1
	1201	CAMP0784	Conserved hypothetical protein Cj0849c	2	2
	1202	CAMP0785	Putative MFS (Major Facilitator Superfamily) transport protein	13	13
	1203	CAMP0786	Putative integral membrane protein	1	1
	1204	CAMP0787	Putative integral membrane protein	1	1
	1205	CAMP0788	Glutamate-1-semialdehyde 2,1-aminomutase (K01845)	14	14
	1206	CAMP0789	Putative periplasmic protein	10	10
	1207	CAMP0790	Methylenetetrahydrofolate dehydrogenase/methenyltetrahydrofolate cyclohydrolase (K01491)	14	14
	1208	CAMP0791	Signal peptidase I (K03100)	13	13
	1209	CAMP0792	Putative molybdopterin biosynthesis protein (K03750)	13	13
	1210	CAMP0793	UDP-N-acetylglucosamine 1-carboxyvinyltransferase (K00790)	12	12
	1211	CAMP0796	Para-aminobenzoate synthase glutamine amidotransferase component II (K01664)	7	7
	1212	CAMP0797	Para-aminobenzoate synthase component I (K03342)	3	3
	1213	CAMP0798	DNA recombinase (K04763)	36	36
	1214	CAMP0800	Putative disulphide oxidoreductase (K03611)	3	3
	1215	CAMP0801	Putative protein disulphide isomerase (K03673)	12	12
	1216	CAMP0806	Hypothetical protein Cj0878	3	3
	1217	CAMP0808	Hypothetical protein Cj0880c	1	1
	1218	CAMP0809	Hypothetical protein Cj0881c (K07097)	11	11
	1219	CAMP0810	Flagellar biosynthesis protein (K02400)	12	12
	1220	CAMP0811	Putative transcriptional regulator	1	1
	1221	CAMP0813	Putative cell division protein (K03466)	3	3
	1222	CAMP0814	Putative flagellin (K02397)	41	41
	1223	CAMP0815	ABC transport system ATP-binding protein (K15738)	8	8
	1224	CAMP0816	Putative sensory trasnduction histidine kinase	6	6
	1225	CAMP0817	Putative sensory transduction transcriptional regulator	11	11
	1226	CAMP0818	D-3-phosphoglycerate dehydrogenase (K00058)	14	14
	1227	CAMP0819	Putative periplasmic protein	13	13
	1228	CAMP0821	4-hydroxy-3-methylbut-2-enyl diphosphate reductase (K03527)	14	14
	1229	CAMP0822	3-phosphoshikimate 1-carboxyvinyltransferase (K00800)	1	1
	1230	CAMP0823	Phenylalanyl-tRNA synthetase beta chain (K01890)	10	10
	1231	CAMP0824	Phenylalanyl-tRNA synthetase alpha chain (K01889)	11	11
	1232	CAMP0825	Putative histidine triad (HIT) family protein (K02503)	12	12
	1233	CAMP0826	4-methyl-5(beta-hydroxyethyl)-thiazole monophosphate synthesis protein (K03152)	13	13
	1234	CAMP0827	Small hydrophobic protein	1	1
	1235	CAMP0828	Putative amino acid ABC tansporter permease protein (K02029)	13	13
	1236	CAMP0829	Putative glutamine transport ATP-binding protein (K02028)	14	14
	1237	CAMP0830	Putative amino-acid transport protein (K03310)	24	24
	1238	CAMP0832	Alanine racemase (K01775)	3	3
	1239	CAMP0833	Putative periplasmic protein	11	11
	1240	CAMP0834	Putative periplasmic protein	6	6
	1241	CAMP0835	Putative periplasmic protein (K09796)	4	4
	1242	CAMP0836	Putative periplasmic protein	1	1
	1243	CAMP0837	Putative periplasmic protein (K07152)	2	2
	1244	CAMP0838	Cysteine synthase (K01738)	14	14
	1245	CAMP0839	DNA-binding protein HU homolog (K03530)	1	1
	1246	CAMP0841	Putative hydrolase (K10806)	11	11
	1247	CAMP0842	Conserved hypothetical protein Cj0916c	9	9
	1248	CAMP0843	Putative integral membrane protein (CstA homolog) (K06200)	11	11
	1249	CAMP0844	Ribose-phosphate pyrophosphokinase (K00948)	24	24
	1250	CAMP0845	Putative ABC-type amino-acid transporter permease protein (K10040)	12	12
	1251	CAMP0846	Putative ABC-type amino-acid transporter permease protein (K10040)	14	14
	1252	CAMP0847	Aspartate/glutamate-binding ABC transporter protein (K10039)	12	12
	1253	CAMP0848	ABC-type amino-acid transporter ATP-binding protein (K10041)	4	4
	1254	CAMP0849	Putative MCP protein methyltransferase (K00575)	21	21
	1255	CAMP0850	Putative MCP protein-glutamate methylesterase (K03412)	12	12
	1256	CAMP0851	Ribose 5-phosphate isomerase (K01808)	11	11
	1257	CAMP0852	Putative membrane protein	10	10
	1258	CAMP0853	Adenine phosphoribosyltransferase (K00759)	3	3
	1259	CAMP0854	Putative integral membrane protein (dedA family)	13	13
	1260	CAMP0855	Aminopeptidase (K01255)	9	9
	1261	CAMP0856	Putative GTP-binding protein (K06942)	13	13
	1262	CAMP0857	Argininosuccinate lyase (K01755)	14	14
	1263	CAMP0858	Phosphoenolpyruvate carboxykinase (ATP) (K01610)	13	13
	1264	CAMP0859	Putative pyruvate carboxylase B subunit (K01960)	12	12
	1265	CAMP0860	Putative sodium:amino-acid symporter family protein	8	8
	1266	CAMP0861	Putative sodium:amino-acid symporter family protein (K03308)	29	29
	1267	CAMP0862	ATP synthase F0 sector C subunit (K02110)	12	12
	1268	CAMP0864	Putative 2-acylglycerophosphoethanolamine acyltransferase / acyl-acyl carrier protein synthetase (K05939)	27	27
	1269	CAMP0865	Hypothetical protein Cj0939c	3	3
	1270	CAMP0866	Putative glutamine transport system permease (K02029)	426	426
	1271	CAMP0867	Putative permease (K02004)	13	13
	1272	CAMP0868	Preprotein translocase SecA subunit (K03070)	17	17
	1273	CAMP0869	Putative outer-membrane lipoprotein carrier protein precursor (K03634)	10	10
	1274	CAMP0870	Putative periplasmic protein	3	3
	1275	CAMP0871	Putative helicase	10	10
	1276	CAMP0872	Putative lipoprotein	12	12
	1277	CAMP0873	Putative carbon-nitrogen hydrolase (K12251)	14	14
	1278	CAMP0874	Putative cation efflux family protein	13	13
	1279	CAMP0875	Putative peptidyl-arginine deiminase family protein	1	1
	1280	CAMP0876	Putative lipoprotein	1	1
	1281	CAMP0877	Putative MCP-domain signal transduction protein	3	3
	1282	CAMP0878	Putative HAMP containing membrane protein	31	31
	1283	CAMP0879	Phosphoribosylaminoimidazolecarboxamide formyltransferase / IMP cyclohydrolase (K00602)	1	1
	1284	CAMP0880	Putative DnaJ-like protein (K05801)	1	1
	1285	CAMP0881	Phosphoribosylformylglycinamidine synthase (K01952)	13	13
	1286	CAMP0882	Putative tRNA modification GTPase (K03650)	13	13
	1287	CAMP0883	Hypothetical protein Cj0957c (K06346)	3	3
	1288	CAMP0884	Putative membrane protein (K03217)	349	349
	1289	CAMP0885	Conserved hypothetical protein Cj0959c	11	11
	1290	CAMP0886	Ribonuclease P protein component (K03536)	10	10
	1291	CAMP0888	Putative acetyltransferase	12	12
	1292	CAMP0889	Hypothetical protein Cj0963 (K02334)	1	1
	1293	CAMP0890	Putative periplasmic protein	3	3
	1294	CAMP0891	Putative acyl-CoA thioester hydrolase (K07107)	12	12
	1295	CAMP0893	Hypothetical protein Cj0970	1	1
	1296	CAMP0894	Hypothetical protein Cj0971	2	2
	1297	CAMP0895	Hypothetical protein Cj0972	2	2
	1298	CAMP0896	Hypothetical protein Cj0973	2	2
	1299	CAMP0897	Very hypothetical protein Cj0974	1	1
	1300	CAMP0899	Putative methyltransferase (K15257)	12	12
	1301	CAMP0900	Hypothetical protein Cj0977	13	13
	1302	CAMP0901	Putative lipoprotein	11	11
	1303	CAMP0902	Putative secreted nuclease (K01174)	11	11
	1304	CAMP0903	Putative peptidase (K01270)	10	10
	1305	CAMP0904	Putative MFS (Major Facilitator Superfamily) transport protein	13	13
	1306	CAMP0905	Putative amino-acid transporter periplasmic solute-binding protein (K02030)	14	14
	1307	CAMP0906	Putative lipoprotein	3	3
	1308	CAMP0907	Conserved hypothetical protein Cj0984 (K09861)	11	11
	1309	CAMP0908	Hippurate hydrolase (K01451)	3	3
	1310	CAMP0909	Putative integral membrane protein	3	3
	1311	CAMP0914	Putative oxidoreductase ferredoxin-type electron transport protein	29	29
	1312	CAMP0915	Oxygen-independent coproporphyrinogen III oxidase (K02495)	13	13
	1313	CAMP0916	Hypothetical protein Cj0993c	14	14
	1314	CAMP0917	Ornithine carbamoyltransferase (K00611)	6	6
	1315	CAMP0918	Delta-aminolevulinic acid dehydratase (K01698)	14	14
	1316	CAMP0919	GTP cyclohydrolase II (K01497)	12	12
	1317	CAMP0920	Putative methyltransferase (GidB homolog) (K03501)	3	3
	1318	CAMP0921	Putative periplasmic protein	14	14
	1319	CAMP0922	Putative integral membrane protein	11	11
	1320	CAMP0923	Putative transcriptional regulator (LysR family)	9	9
	1321	CAMP0924	RNA polymerase sigma factor (sigma-70) (K03086)	12	12
	1322	CAMP0925	Putative phosphoglycerate/bisphosphoglycerate mutase (K08296)	3	3
	1323	CAMP0928	Putative membrane bound ATPase	35	35
	1324	CAMP0929	Putative MiaB-like tRNA modifying enzyme (K03423)	30	30
	1325	CAMP0930	Putative mechanosensitive ion channel family protein	12	12
	1326	CAMP0931	3-dehydroquinate synthase (K01735)	11	11
	1327	CAMP0932	Conserved hypothetical proetin Cj1009c (K09944)	12	12
	1328	CAMP0934	Putative CorA-like Mg2+ transporter protein	3	3
	1329	CAMP0935	Putative membrane protein	3	3
	1330	CAMP0936	Putative cytochrome C biogenesis protein	3	3
	1331	CAMP0937	Branched-chain amino-acid ABC transport system ATP-binding protein (K01996)	1	1
	1332	CAMP0938	Branched-chain amino-acid ABC transport system ATP-binding protein (K01995)	13	13
	1333	CAMP0939	Branched-chain amino-acid ABC transport system permease protein (K01998)	3	3
	1334	CAMP0940	Branched-chain amino-acid ABC transport system permease protein (K01997)	3	3
	1335	CAMP0941	Branched-chain amino-acid ABC transport system,periplasmic binding protein (K01999)	14	14
	1336	CAMP0942	Branched-chain amino-acid ABC transport system periplasmic binding protein (K01999)	527	527
	1337	CAMP0943	Putative cytochrome C	10	10
	1338	CAMP0944	Putative periplasmic protein	3	3
	1339	CAMP0945	Putative integral membrane protein	12	12
	1340	CAMP0946	Aspartate-semialdehyde dehydrogenase (K00133)	13	13
	1341	CAMP0947	Sigma-54 associated transcriptional activator (K02481)	14	14
	1342	CAMP0948	Hypothetical protein Cj1025c	9	9
	1343	CAMP0949	Putative lipoprotein (K09860)	5	5
	1344	CAMP0950	DNA gyrase subunit A (K02469)	17	17
	1345	CAMP0951	Putative purine/pyrimidine phosphoribosyltransferase (K02242)	11	11
	1346	CAMP0952	Putative liproprotein	13	13
	1347	CAMP0953	GTP-binding protein (K03596)	12	12
	1348	CAMP0954	Outer membrane component of efflux system (multidrug efflux system CmeDEF)	35	35
	1349	CAMP0955	Membrane fusion component of efflux system (mutlidrug efflux system CmeDEF)	13	13
	1350	CAMP0956	Integral membrane component of efflux system (multidrug efflux system CmeDEF) (K03296)	14	14
	1351	CAMP0957	Putative DnaJ-like protein (K03686)	13	13
	1352	CAMP0958	Putative arginyl-tRNA-protein transferase (K00685)	6	6
	1353	CAMP0959	Conserved hypothetical protein Cj1036c	3	3
	1354	CAMP0960	Pyruvate carboxylase A subunit (K01959)	1	1
	1355	CAMP0961	Putative cell division/peptidoglycan biosynthesis protein (K03588)	12	12
	1356	CAMP0962	Putative undecaprenyldiphospho-muramoylpentapeptide b-N-acetylglucosaminyltransferase (K02563)	511	511
	1357	CAMP0963	Putative MFS (Major Facilitator Superfamily) transport protein (K03449)	12	12
	1358	CAMP0964	Putative periplasmic ATP/GTP-binding protein	25	25
	1359	CAMP0965	Putative transcriptional regulatory protein	1	1
	1360	CAMP0966	Putative thiamine-phosphate pyrophosphorylase (K00788)	14	14
	1361	CAMP0967	Thiazole biosynthesis protein ThiH (K03150)	14	14
	1362	CAMP0968	Thiazole biosynthesis protein ThiG (K03149)	14	14
	1363	CAMP0969	Putative molybdopterin biosynthesis protein (K03148)	14	14
	1364	CAMP0970	Putative thiamine biosynthesis protein (K03154)	11	11
	1365	CAMP0971	Succinyl-diaminopimelate desuccinylase (K01439)	40	40
	1366	CAMP0972	Putative LysE family transporter protein (K06895)	13	13
	1367	CAMP0973	NAD-dependent deacetylase (K12410)	14	14
	1368	CAMP0975	Putative mismatch repair protein (K07456)	1585	1585
	1369	CAMP0976	Putative integral membrane protein	11	11
	1370	CAMP0977	UDP-N-acetylmuramate--alanine ligase (K01924)	10	10
	1371	CAMP0978	Putative sulfatase family protein	2	2
	1372	CAMP0979	Putative carbon-nitrogen hydrolase family protein (K01501)	1	1
	1373	CAMP0980	Putative coiled-coil protein (K03602)	1	1
	1374	CAMP0981	Inosine-5'-monophosphate dehydrogenase (K00088)	13	13
	1375	CAMP0982	Glu-tRNAGln amidotransferase subunit A (K02433)	12	12
	1376	CAMP0983	Putative membrane protein	1	1
	1377	CAMP0984	Isoleucyl-tRNA synthetase (K01870)	49	49
	1378	CAMP0985	Putative CinA-like protein (K03743)	1	1
	1379	CAMP0986	Putative acetyltransferase	1	1
	1380	CAMP0987	Nitroreductase	14	14
	1381	CAMP0988	CDP-diacylglycerol--glycerol-3-phosphate 3-phosphatidyltransferase (K00995)	13	13
	1382	CAMP0989	Putative peptidase M50 family protein (K11749)	14	14
	1383	CAMP0990	Conserved hypothetical protein Cj1069	8	8
	1384	CAMP0992	Single-strand DNA binding protein (K03111)	14	14
	1385	CAMP0994	ATP-dependent protease La (K01338)	12	12
	1386	CAMP0995	Putative lipoprotein (K05807)	13	13
	1387	CAMP0996	Conserved hypothetical protein Cj1075 (K13626)	1	1
	1388	CAMP0997	Pyrroline-5-carboxylate reductase (K00286)	11	11
	1389	CAMP0998	Putative periplasmic protein	2	2
	1390	CAMP0999	Putative periplasmic protein	1	1
	1391	CAMP1000	Putative periplasmic protein	3	3
	1392	CAMP1001	Putative uroporphyrinogen-III synthase (K01719)	13	13
	1393	CAMP1002	Thiamin-phosphate pyrophosphorylase (K00788)	27	27
	1394	CAMP1003	Phosphomethylpyrimidine kinase (K00941)	38	38
	1395	CAMP1004	Putative nuclease (K07457)	3	3
	1396	CAMP1005	Putative ATP/GTP-binding protein (K06923)	13	13
	1397	CAMP1006	Transcription-repair coupling factor (K03723)	687	687
	1398	CAMP1007	Conserved hypothetical protein Cj1086c	16	16
	1399	CAMP1008	Putative peptidase	1	1
	1400	CAMP1009	Folylpolyglutamate synthase/dihydrofolate synthase (K11754)	3	3
	1401	CAMP1010	Hypothetical protein Cj1089c	11	11
	1402	CAMP1011	Putative lipoprotein	13	13
	1403	CAMP1012	Leucyl-tRNA synthetase (K01869)	10	10
	1404	CAMP1013	Protein-export membrane protein (K03074)	14	14
	1405	CAMP1014	Protein-export membrane protein (K03072)	14	14
	1406	CAMP1015	Putative preprotein translocase protein (K03210)	1	1
	1407	CAMP1016	Putative apolipoprotein N-acyltransferase (K03820)	8	8
	1408	CAMP1017	S-adenosylmethionine synthetase (K00789)	14	14
	1409	CAMP1019	Aspartate carbamoyltransferase (K00609)	12	12
	1410	CAMP1020	Peptidase (K08602)	3	3
	1411	CAMP1021	Hypothteical protein Cj1100	1	1
	1412	CAMP1022	ATP-dependent DNA helicase (K03657)	3	3
	1413	CAMP1023	tRNA pseudouridine synthase B (K03177)	3	3
	1414	CAMP1024	Carbon storage regulator homolog (K03563)	1	1
	1415	CAMP1025	Putative 4-diphosphocytidyl-2-C-methyl-D-erythritol kinase (K00919)	1	1
	1416	CAMP1026	Small protein B homolog (K03664)	12	12
	1417	CAMP1027	Putative periplasmic thioredoxin	1	1
	1418	CAMP1028	ATP-dependent Clp protease adaptor protein (K06891)	1	1
	1419	CAMP1029	ATP-dependent Clp protease ATP-binding subunit (K03694)	1	1
	1420	CAMP1030	Leucyl/phenylalanyl-tRNA--protein transferase (K00684)	1	1
	1421	CAMP1031	Putative MCP-type signal transduction protein (K03406)	7	7
	1422	CAMP1032	Putative MarC family integral membrane protein (K05595)	1	1
	1423	CAMP1033	Putative SelR domain containing protein (K07305)	10	10
	1424	CAMP1034	Conserved hypothetical protein Cj1113	13	13
	1425	CAMP1035	CDP-diacylglycerol--serine O-phosphatidyltransferase (K17103)	3	3
	1426	CAMP1036	Putative phosphatidylserine decarboxylase-related protein (K01613)	3	3
	1427	CAMP1038	Ribosomal protein L11 methyltransferase (K02687)	1	1
	1428	CAMP1039	Chemotaxis regulatory protein (K03413)	12	12
	1429	CAMP1040	Putative integral membrane protein	3	3
	1430	CAMP1041	UDP-GlcNAc C4,6 dehydratase (K15912)	12	12
	1431	CAMP1042	UDP-4-keto-6-deoxy-GlcNAc C4 aminotransferase (K15910)	1	1
	1432	CAMP1043	Putative integral membrane protein	1	1
	1433	CAMP1044	Acetyltransferase (K15913)	1	1
	1434	CAMP1045	Galactosyltransferase (K15915)	1	1
	1435	CAMP1046	GalNAc transferase (K15914)	1	1
	1436	CAMP1047	Oligosaccharide transferase to N-glycosylate proteins (K17251)	1	1
	1437	CAMP1048	GalNAc transferase (K17248)	1	1
	1438	CAMP1049	Glucosyl transferase (K17250)	1	1
	1439	CAMP1050	GalNAc transferase/polymerase (K17249)	1	1
	1440	CAMP1051	Flippase (K06148)	1	1
	1441	CAMP1052	UDP-GlcNAc/Glc 4-epimerase (K01784)	14	14
	1442	CAMP1053	Conserved hypothetical protein Cj1132c (K07501)	14	14
	1443	CAMP1054	Heptosyltransferase I (K02841)	14	14
	1444	CAMP1055	Putative lipid A biosynthesis lauroyl acyltransferase (K02517)	2	2
	1445	CAMP1056	Putative two-domain glucosyltransferase	5	5
	1446	CAMP1062	Sialic acid synthase (N-acetylneuraminic acid synthetase) (K01654)	6	6
	1447	CAMP1063	Putative UDP-N-acetylglucosamine 2-epimerase (K08068)	3	3
	1448	CAMP1066	Putative glucosyltransferase	10	10
	1449	CAMP1067	Heptosyltransferase II (K02843)	5	5
	1450	CAMP1068	Sedoheptulose 7-phosphate isomerase (K03271)	13	13
	1451	CAMP1069	D-beta-D-heptose 7-phosphate kinase/D-beta-D-heptose 1-phosphate adenylyltransferase (K03272)	14	14
	1452	CAMP1070	ADP-glyceromanno-heptose 6-epimerase (K03274)	14	14
	1453	CAMP1071	D,D-heptose 1,7-bisphosphate phosphatase (K03273)	3	3
	1454	CAMP1072	Putative periplasmic cytochrome C (K08738)	1	1
	1455	CAMP1073	Putative cytochrome oxidase maturation protein cbb3-type	11	11
	1456	CAMP1074	Putative cation-transporting ATPase (K17686)	3	3
	1457	CAMP1075	Transcription termination factor (K03628)	14	14
	1458	CAMP1076	Putative DNA polymerase III subunit gamma (K02343)	14	14
	1459	CAMP1080	Putative cation-transporting ATPase (K01533)	3	3
	1460	CAMP1081	Putative heavy-metal-associated domain protein	3	3
	1461	CAMP1082	Putative cation transport protein (K16264)	14	14
	1462	CAMP1083	Hypothetical protein Cj1164c (K09981)	13	13
	1463	CAMP1084	Putative integral membrane protein	14	14
	1464	CAMP1085	Putative integral membrane protein	13	13
	1465	CAMP1086	L-lactate dehydrogenase (K00016)	13	13
	1466	CAMP1087	Putative integral membrane protein (dedA homolog)	13	13
	1467	CAMP1088	Putative periplasmic protein	3	3
	1468	CAMP1089	50 kda outer membrane protein precursor	860	860
	1469	CAMP1090	Peptidyl-prolyl cis-trans isomerase (K01802)	14	14
	1470	CAMP1091	Conserved hypothetical protein Cj1172c	13	13
	1471	CAMP1092	Putative efflux protein (multidrug resistance protein) (K11743)	12	12
	1472	CAMP1093	Putative efflux protein (multidrug resistance protein) (K11742)	13	13
	1473	CAMP1094	Arginyl-tRNA synthetase (K01887)	14	14
	1474	CAMP1095	Sec-independent protein translocase (TatA/E homolog) (K03116)	1	1
	1475	CAMP1096	Guanylate kinase (K00942)	14	14
	1476	CAMP1098	Flagellar biosynthetic protein (K02421)	23	23
	1477	CAMP1099	Putative ABC transporter ATP-binding protein (K02003)	22	22
	1478	CAMP1100	Elongation factor TS (K02357)	42	42
	1479	CAMP1102	Cyclopropane-fatty-acyl-phospholipid synthase (K00574)	6	6
	1480	CAMP1103	Putative ubiquinol-cytochrome C reductase cytochrome C subunit (K00413)	31	31
	1481	CAMP1104	Putative ubiquinol-cytochrome C reductase cytochrome B subunit (K00412)	5	5
	1482	CAMP1105	Putative ubiquinol-cytochrome C reductase iron-sulfur subunit (K00411)	10	10
	1483	CAMP1106	Arsenical pump membrane protein (K03893)	5	5
	1484	CAMP1107	tRNA uridine 5-carboxymethylaminomethyl modification enzyme (K03495)	1199	1199
	1485	CAMP1108	Bipartate energy taxis response protein cetB	495	495
	1486	CAMP1109	Bipartate energy taxis response protein cetA	17	17
	1487	CAMP1110	Putative PAS domain containing signal-transduction sensor protein	5	5
	1488	CAMP1111	Putative C4-dicarboxylate transport protein (K11103)	843	843
	1489	CAMP1112	Putative periplasmic protein	27	27
	1490	CAMP1113	Possible phosphate permease (K03306)	39	39
	1491	CAMP1114	Putative dihydroorotase (K01465)	23	23
	1492	CAMP1115	Glycerol-3-phosphate dehydrogenase [NAD(P)+] (K00057)	19	19
	1493	CAMP1116	Glu-tRNAGln amidotransferase subunit B (K02434)	767	767
	1494	CAMP1117	S-ribosylhomocysteine lyase (autoinducer-2 production protein LuxS) (K07173)	1	1
	1495	CAMP1118	Putative iron/ascorbate-dependent oxidoreductase	1	1
	1496	CAMP1119	Putative NLPA family lipoprotein	9	9
	1497	CAMP1120	5-methyltetrahydropteroyltriglutamate-- homocysteine methyltransferase (K00549)	951	951
	1498	CAMP1121	5,10-methylenetetrahydrofolate reductase (K00297)	33	33
	1499	CAMP1122	Putative integral membrane protein	1	1
	1500	CAMP1123	ATP synthase F0 sector A subunit (K02108)	20	20
	1501	CAMP1124	Putative DNA repair protein RadA (ATP-dependant protease) (K04485)	22	22
	1502	CAMP1125	Putative signal recognition particle protein (K03110)	22	22
	1503	CAMP1126	Putative lipoprotein thiredoxin	22	22
	1504	CAMP1127	Putative 5-formyltetrahydrofolate cyclo-ligase family protein (K01934)	11	11
	1505	CAMP1129	Putative integral membrane protein	1	1
	1506	CAMP1130	Putative competence family protein (K02238)	9	9
	1507	CAMP1131	Putative ribonuclease BN (K07058)	15	15
	1508	CAMP1132	Putative glycolate oxidase subunit D (K00104)	14	14
	1509	CAMP1133	Putative exporting protein	9	9
	1510	CAMP1134	Putative peptidase M23 family protein	14	14
	1511	CAMP1135	Hypothetical protein Cj1216c	3	3
	1512	CAMP1136	Conserved hypothetical protein Cj1217c (K05810)	14	14
	1513	CAMP1137	Putative riboflavin synthase alpha chain (K00793)	12	12
	1514	CAMP1138	Putative periplasmic protein	3	3
	1515	CAMP1139	10 kD chaperonin (cpn10) (K04078)	8	8
	1516	CAMP1140	60 kD chaperonin (cpn60) (K04077)	14	14
	1517	CAMP1141	Two-component sensor (histidine kinase) (K02484)	13	13
	1518	CAMP1142	Two-component regulator	12	12
	1519	CAMP1143	Putative iron-binding protein (K07216)	13	13
	1520	CAMP1144	Conserved hypothetical protein Cj1225	1	1
	1521	CAMP1145	Putative two-component sensor (histidine kinase) (K02484)	12	12
	1522	CAMP1146	Putative two-component regulator (K02483)	1	1
	1523	CAMP1147	Serine protease (protease DO) (K04771)	14	14
	1524	CAMP1148	Putative curved-DNA binding protein (K05516)	29	29
	1525	CAMP1149	Heat shock transcriptional regulator (K13640)	1	1
	1526	CAMP1150	Putative glutathione-regulated potassium-efflux system protein (K03455)	785	785
	1527	CAMP1151	Hypothetical protein Cj1232	3	3
	1528	CAMP1152	Putative HAD-superfamily hydrolase (K01091)	13	13
	1529	CAMP1153	Glycyl-tRNA synthetase beta chain (K01879)	941	941
	1530	CAMP1154	Putative peptidase M23 family protein	31	31
	1531	CAMP1155	Conserved hypothetical protein Cj1236	16	16
	1532	CAMP1156	Putative phosphatase (K01524)	3	3
	1533	CAMP1158	Putative 4-hydroxythreonine-4-phosphate dehydrogenase (K00097)	14	14
	1534	CAMP1159	Putative periplasmic protein	3	3
	1535	CAMP1160	Putative MFS (Major Facilitator Superfamily) transporter protein	3	3
	1536	CAMP1161	Hypothetical protein Cj1242	3	3
	1537	CAMP1162	Uroporphyrinogen decarboxylase (K01599)	14	14
	1538	CAMP1163	Putative radical SAM domain protein	12	12
	1539	CAMP1164	Putative membrane protein	28	28
	1540	CAMP1165	Excinuclease ABC subunit C (K03703)	13	13
	1541	CAMP1166	Hypothetical protein Cj1247c	3	3
	1542	CAMP1167	GMP synthase (glutamine-hydrolyzing) (K01951)	14	14
	1543	CAMP1168	Hypothetical protein Cj1249	13	13
	1544	CAMP1169	Phosphoribosylamine--glycine ligase (K01945)	14	14
	1545	CAMP1170	Conserved hypothetical protein Cj1251	13	13
	1546	CAMP1171	Putative periplasmic protein (K04744)	12	12
	1547	CAMP1172	Polyribonucleotide nucleotidyltransferase (K00962)	14	14
	1548	CAMP1173	Hypothetical protein Cj1254	11	11
	1549	CAMP1174	Putative isomerase (K01821)	1	1
	1550	CAMP1176	Putative efflux pump	13	13
	1551	CAMP1177	Putative phosphotyrosine protein phosphatase (K01104)	1	1
	1552	CAMP1178	Major outer membrane protein	3652	3652
	1553	CAMP1179	Chaperone DnaJ (K03686)	11	11
	1554	CAMP1180	Two-component regulator (K02483)	9	9
	1555	CAMP1181	Two-component sensor (histidine kinase) (K02484)	13	13
	1556	CAMP1182	Recombination protein (K06187)	3	3
	1557	CAMP1183	Putative hydrogenase maturation protease (K03605)	13	13
	1558	CAMP1184	Ni/Fe-hydrogenase B-type cytochrome subunit (K03620)	13	13
	1559	CAMP1185	Ni/Fe-hydrogenase large subunit (K05922)	14	14
	1560	CAMP1186	Ni/Fe-hydrogenase small chain (K05927)	14	14
	1561	CAMP1189	Putative 2-nitropropane dioxygenase,oxidoreductase protein (K00459)	13	13
	1562	CAMP1190	Tyrosyl-tRNA synthetase (K01866)	14	14
	1563	CAMP1191	Putative guanosine-3',5'-bis(diphosphate) 3'-pyrophosphohydrolase (K01139)	14	14
	1564	CAMP1192	Putative DNA-directed RNA polymerase omega chain (K03060)	10	10
	1565	CAMP1193	Uridylate kinase (K09903)	13	13
	1566	CAMP1194	Putative peptidase M23 family protein	14	14
	1567	CAMP1195	Putative integral membrane protein (K09811)	13	13
	1568	CAMP1196	Putative ABC transporter ATP-binding protein (K09812)	14	14
	1569	CAMP1197	Putative tRNA (guanine-N(7)-)-methyltransferase (K03439)	11	11
	1570	CAMP1198	Putative fibronectin domain-containing lipoprotein (K06882)	14	14
	1571	CAMP1199	Putative ribosomal pseudouridine synthase (K06180)	1	1
	1572	CAMP1200	RodA protein homolog (K05837)	1	1
	1573	CAMP1201	Putative K+ uptake protein (K03498)	1	1
	1574	CAMP1202	Putative K+ uptake protein (K03499)	1	1
	1575	CAMP1203	Conserved hypothetical protein Cj1285c (K11782)	1	1
	1576	CAMP1204	Uracil phosphoribosyltransferase (K00761)	1	1
	1577	CAMP1205	Malate oxidoreductase (K00027)	1	1
	1578	CAMP1206	Glutamyl-tRNA synthetase (K01885)	1	1
	1579	CAMP1207	Possible periplasmic protein	13	13
	1580	CAMP1208	Biotin carboxylase (K01961)	1	1
	1581	CAMP1209	Putative biotin carboxyl carrier protein of acetyl-CoA carboxylase (K02160)	1	1
	1582	CAMP1210	Putative deoxycytidine triphosphate deaminase (K01494)	13	13
	1583	CAMP1211	UDP-GlcNAc-specific C4,6 dehydratase/C5 epimerase (K15894)	14	14
	1584	CAMP1212	C4 aminotransferase specific for PseB product (K15895)	12	12
	1585	CAMP1213	Conserved hypothetical protein Cj1295	646	646
	1586	CAMP1215	Hypotehtical protein Cj1297	1	1
	1587	CAMP1216	Putative N-acetyltransferase (K00662)	43	43
	1588	CAMP1217	Putative acyl carrier protein	1	1
	1589	CAMP1218	Putative SAM domain containing methyltransferase	1	1
	1590	CAMP1219	Hypothetical protein Cj1301	1	1
	1591	CAMP1220	Putative HAD-superfamily phosphatase, subfamily IIIC	10	10
	1592	CAMP1221	Putative 3-oxoacyl-[acyl-carrier-protein] synthase (K00648)	10	10
	1593	CAMP1222	Putative acyl carrier protein	9	9
	1594	CAMP1226	Putative acyl carrier protein	1	1
	1595	CAMP1227	Hypothetical protein Cj1309c	1	1
	1596	CAMP1228	Hypothetical protein Cj1310c (617 family)	1	1
	1597	CAMP1229	Putative acylneuraminate cytidylyltransferase (K15899)	33	33
	1598	CAMP1230	Nucleotidase specific for PseC product,UDP-4-amino-4,6-dideoxy-beta-L-AltNAc (K15897)	1	1
	1599	CAMP1231	N-acetyltransferase specific for PseC product,UDP-4-amino-4,6-dideoxy-beta-L-AltNAc (K15896)	1	1
	1600	CAMP1232	Imidazole glycerol phosphate synthase subunit (K02500)	1	1
	1601	CAMP1233	Imidazole glycerol phosphate synthase subunit (K02501)	1	1
	1602	CAMP1234	Pseudaminic acid biosynthesis PseA protein	1	1
	1603	CAMP1235	Pse synthetase (K15898)	13	13
	1604	CAMP1236	Motility accessory factor (function unknown)	138	138
	1605	CAMP1250	PseD protein	173	173
	1606	CAMP1251	Motility accessory factor (function unknown)	57	57
	1607	CAMP1252	Motility accessory factor (function unknown)	138	138
	1608	CAMP1258	Motility accessory factor (function unknown)	11	11
	1609	CAMP1259	Putative periplasmic protein (K02456)	34	34
	1610	CAMP1260	Putative glycoprotease (K01409)	35	35
	1611	CAMP1261	Putative periplasmic protein	50	50
	1612	CAMP1262	1-deoxy-D-xylulose 5-phosphate reductoisomerase (K00099)	13	13
	1613	CAMP1263	Phosphatidate cytidylyltransferase (K00981)	14	14
	1614	CAMP1264	Putative coiled-coil protein	12	12
	1615	CAMP1265	Putative fibronectin/fibrinogen-binding protein	5	5
	1616	CAMP1266	Putative molybdopterin-guanine dinucleotide biosynthesis protein (K03752)	13	13
	1617	CAMP1267	Phospholipase A (K01058)	13	13
	1618	CAMP1268	Enterochelin uptake permease (K02015)	14	14
	1619	CAMP1269	Enterochelin uptake permease (K02015)	14	14
	1620	CAMP1270	Enterochelin uptake ATP-binding protein (K02013)	14	14
	1621	CAMP1271	Enterochelin uptake periplasmic binding protein (K02016)	14	14
	1622	CAMP1272	Putative integral membrane protein	3	3
	1623	CAMP1273	Putative periplasmic cytochrome C (K03385)	14	14
	1624	CAMP1274	Putative periplasmic cytochrome C (K15876)	3	3
	1625	CAMP1275	Polyphosphate kinase (K00937)	12	12
	1626	CAMP1276	Putative proteolysis tag for 10Sa_RNA	1	1
	1627	CAMP1277	Hypothetical protein Cj1361c (K03407)	1	1
	1628	CAMP1278	Holliday junction DNA helicase (K03551)	1	1
	1629	CAMP1279	Acid membrane antigen A	1	1
	1630	CAMP1280	Fumarate hydratase (K01679)	14	14
	1631	CAMP1281	Putative secreted serine protease	2	2
	1632	CAMP1282	Glucosamine--fructose-6-phosphate aminotransferase (isomerizing) (K00820)	14	14
	1633	CAMP1283	Putative nucleotidyltransferase (K00990)	26	26
	1634	CAMP1284	Putative radical SAM domain protein (K18285)	14	14
	1635	CAMP1285	Putative permease (K06901)	13	13
	1636	CAMP1286	Putative nucleotide phosphoribosyltransferase (K00769)	13	13
	1637	CAMP1287	Putative periplasmic protein (VacJ homolog) (K04754)	14	14
	1638	CAMP1288	Putative periplasmic protein (K07323)	12	12
	1639	CAMP1289	Putative ntegral membrane protein (K07003)	7	7
	1640	CAMP1290	Conserved hypothetical protein Cj1374c (K02428)	7	7
	1641	CAMP1291	Putative multidrug efflux transporter	11	11
	1642	CAMP1293	Putative ferredoxin	12	12
	1643	CAMP1294	L-seryl-tRNA(SeC) selenium transferase (K01042)	14	14
	1644	CAMP1295	Putative selenocysteine-specific elongation factor (K03833)	14	14
	1645	CAMP1296	Putative periplasmic protein (K03981)	26	26
	1646	CAMP1297	Putative lipoprotein	3	3
	1647	CAMP1298	Flavodoxin (K03839)	14	14
	1648	CAMP1299	Hypothetical protein Cj1383c	3	3
	1649	CAMP1300	Hypothetical protein Cj1384c	14	14
	1650	CAMP1301	Catalase (K03781)	35	35
	1651	CAMP1302	Ankyrin-repeat containing protein (K06867)	12	12
	1652	CAMP1303	Helix-turn-helix containing protein	10	10
	1653	CAMP1304	Putative endoribonuclease L-PSP	13	13
	1654	CAMP1305	Putative cystathionine beta-lyase, N-terminus	12	12
	1655	CAMP1307	Putative fumarate lyase (K01756)	13	13
	1656	CAMP1308	Putative ferrous iron transport protein (K04758)	1	1
	1657	CAMP1309	Ferrous iron transport protein (K04759)	13	13
	1658	CAMP1311	Enoyl-[acyl-carrier-protein] reductase [NADH] (K00208)	13	13
	1659	CAMP1312	Putative triosephosphate isomerase (K01803)	1	1
	1660	CAMP1313	Phosphoglycerate kinase (K00927)	7	7
	1661	CAMP1314	Glyceraldehyde 3-phosphate dehydrogenase (K00134)	14	14
	1662	CAMP1315	Putative nicotinate-nucleotide adenylyltransferase (K00969)	13	13
	1663	CAMP1316	Conserved hypothetical protein Cj1405 (K09710)	14	14
	1664	CAMP1318	Putative phospho-sugar mutase (K15778)	48	48
	1665	CAMP1319	Putative flagellar protein (K02415)	14	14
	1666	CAMP1320	Holo-[acyl-carrier protein] synthase (K00997)	3	3
	1667	CAMP1321	Putative membrane protein	27	27
	1668	CAMP1322	Putative cytochrome P450	13	13
	1669	CAMP1323	Putative integral membrane protein	13	13
	1670	CAMP1324	Capsule polysaccharide modification protein (K07265)	10	10
	1671	CAMP1325	Capsule polysaccharide modification protein (K07266)	3	3
	1672	CAMP1326	Putative adenylylsulfate kinase (K00860)	5	5
	1673	CAMP1327	Putative sugar nucleotidyltransferase	3	3
	1674	CAMP1328	Putative amidotransferase (K07010)	6	6
	1675	CAMP1329	Putative transferase	16	16
	1676	CAMP1330	Putative methyltransferase	15	15
	1677	CAMP1331	Putative methyltransferase	14	14
	1678	CAMP1334	Putative D-glycero-D-manno-heptose 1-phosphate guanosyltransferase (K15669)	7	7
	1679	CAMP1335	Phosphoheptose isomerase (K03271)	10	10
	1680	CAMP1336	Putative D-glycero-D-manno-heptose 7-phosphate kinase (K07031)	10	10
	1681	CAMP1338	Putative sugar-nucleotide epimerase/dehydratease	2	2
	1682	CAMP1339	GDP-L-fucose synthetase (K02377)	8	8
	1683	CAMP1341	Putative dTDP-4-dehydrorhamnose 3,5-epimerase (K01790)	4	4
	1684	CAMP1353	Putative sugar transferase	6	6
	1685	CAMP1354	D-arabinose 5-phosphate isomerase (K06041)	33	33
	1686	CAMP1355	Capsule polysaccharide export system periplasmic protein	3	3
	1687	CAMP1356	Capsule polysaccharide export system inner membrane protein (K10107)	14	14
	1688	CAMP1357	Capsule polysaccharide export ATP-binding protein (K09689)	13	13
	1689	CAMP1358	Capsule polysaccharide export system inner membrane protein (K09688)	13	13
	1690	CAMP1359	Hypothetical protein Cj1449c (K09979)	12	12
	1691	CAMP1360	Putative ATP/GTP-binding protein	14	14
	1692	CAMP1361	dUTPase	27	27
	1693	CAMP1362	Putative integral membrane protein	10	10
	1694	CAMP1363	Putative tRNA(Ile)-lysidine synthase (K04075)	14	14
	1695	CAMP1364	Putative radical SAM domain family protein	14	14
	1696	CAMP1365	Peptide chain release factor 2 (K02836)	14	14
	1697	CAMP1367	tRNA pseudouridine synthase D (K06176)	14	14
	1698	CAMP1368	Putative thiamin-monophosphate kinase (K00946)	14	14
	1699	CAMP1369	Hypothetical protein Cj1459	9	9
	1700	CAMP1370	Hypothetical protein Cj1460	3	3
	1701	CAMP1371	Putative DNA methylase	10	10
	1702	CAMP1372	Flagellar P-ring protein (K02394)	14	14
	1703	CAMP1373	Hypothetical protein Cj1463	13	13
	1704	CAMP1374	Hypothetical protein Cj1464	11	11
	1705	CAMP1375	Hypothetical protein Cj1465	13	13
	1706	CAMP1376	Putative flagellar hook-associated protein (K02396)	14	14
	1707	CAMP1377	Hypothetical protein Cj1467	14	14
	1708	CAMP1378	Putative integral membrane protein (K07090)	14	14
	1709	CAMP1379	Putative type II protein secretion system E protein (K02454)	3	3
	1710	CAMP1380	Putative membrane protein	3	3
	1711	CAMP1381	Putative ATP/GTP-binding protein (K01714)	1	1
	1712	CAMP1382	Putative type II protein secretion system D protein (K02453)	12	12
	1713	CAMP1383	Hypothetical protein Cj1475c	3	3
	1714	CAMP1384	Pyruvate-flavodoxin oxidoreductase (K03737)	14	14
	1715	CAMP1385	Putative hydrolase (K01091)	14	14
	1716	CAMP1386	Outer membrane fibronectin-binding protein (K03286)	3	3
	1717	CAMP1389	Putative helicase (K03582)	3	3
	1718	CAMP1390	Hypothetical protein Cj1482c	14	14
	1719	CAMP1391	Putative lipoprotein	1	1
	1720	CAMP1392	Putative membrane protein	12	12
	1721	CAMP1393	Putative periplasmic protein	5	5
	1722	CAMP1394	Putative periplasmic protein	5	5
	1723	CAMP1395	cb-type cytochrome C oxidase subunit III (K00406)	13	13
	1724	CAMP1396	cb-type cytochrome C oxidase subunit IV (K00407)	13	13
	1725	CAMP1397	cb-type cytochrome C oxidase subunit II (K00405)	14	14
	1726	CAMP1398	cb-type cytochrome C oxidase subunit I (K00404)	14	14
	1727	CAMP1399	Putative two-component regulator	10	10
	1728	CAMP1400	Putative two-component sensor	8	8
	1729	CAMP1401	Putative integral membrane protein (K09792)	486	486
	1730	CAMP1402	Carbamoyl-phosphate synthase small chain (K01956)	465	465
	1731	CAMP1403	Conserved hypothetical protein Cj1495c (K09804)	12	12
	1732	CAMP1404	Putative periplasmic protein	12	12
	1733	CAMP1405	Hypothetical protein Cj1497c	1	1
	1734	CAMP1406	Adenylosuccinate synthetase (K01939)	14	14
	1735	CAMP1407	Putative integral membrane protein (K07112)	29	29
	1736	CAMP1408	Conserved hypothetical protein Cj1501	13	13
	1737	CAMP1409	Putative sodium/proline symporter (K11928)	40	40
	1738	CAMP1411	Putative selenide,water dikinase (K01008)	13	13
	1739	CAMP1412	Putative two-component response regulator (SirA-like protein)	1	1
	1740	CAMP1413	Putative MCP-type signal transduction protein (K03406)	3	3
	1741	CAMP1414	Putative regulatory protein	1	1
	1742	CAMP1415	FdhD protein (K02379)	14	14
	1743	CAMP1416	Putative formate dehydrogenase, cytochrom B subunit (K00127)	13	13
	1744	CAMP1417	Putative formate dehydrogenase iron-sulfur subunit (K00124)	12	12
	1745	CAMP1418	Putative formate dehydrogenase large subunit (Selenocysteine containing) (K00123)	4	4
	1746	CAMP1419	Possible periplasmic protein	1	1
	1747	CAMP1420	Hypothetical protein Cj1514c	1	1
	1748	CAMP1421	Putative decarboxylase (K13747)	11	11
	1749	CAMP1422	Putative periplasmic oxidoreductase (K04753)	11	11
	1750	CAMP1423	Putative molybdopterin converting factor,subunit 1 (K03636)	12	12
	1751	CAMP1424	Putative molybdopterin converting factor,subunit 2 (K03635)	14	14
	1752	CAMP1425	Putative molybdopterin biosynthesis protein (K03750)	42	42
	1753	CAMP1426	Putative CRISPR-associated protein (K09951)	13	13
	1754	CAMP1427	Putative CRISPR-associated protein	20	20
	1755	CAMP1428	Putative CRISPR-associated protein (K09952)	23	23
	1756	CAMP1429	Phosphoribosylformylglycinamidine cyclo-ligase (K01933)	42	42
	1757	CAMP1430	Putative dephospho-CoA kinase (K00859)	34	34
	1758	CAMP1431	Diaminopimelate epimerase (K01778)	14	14
	1759	CAMP1432	Putative periplasmic protein (K03796)	13	13
	1760	CAMP1433	Putative helix-turn-helix containing protein (K07133)	25	25
	1761	CAMP1434	Putative bacterioferritin (K04047)	1	1
	1762	CAMP1435	Putative glucose-6-phosphate isomerase (K01810)	1	1
	1763	CAMP1436	UTP--glucose-1-phosphate uridylyltransferase (K00963)	1	1
	1764	CAMP1437	Acetyl-coenzyme A synthetase (K01895)	13	13
	1765	CAMP1439	Putative anion-uptake ABC-transport system permease protein (K05773)	1	1
	1766	CAMP1440	Putative periplasmic protein (K05772)	1	1
	1767	CAMP1441	Conserved hypothetical protein Cj1541 (K07160)	8	8
	1768	CAMP1442	Putative allophanate hydrolase subunit 1	1	1
	1769	CAMP1443	Putative allophanate hydrolase subunit 2	1	1
	1770	CAMP1444	Putative integral membrane protein	1	1
	1771	CAMP1445	MdaB protein homolog (K03923)	1	1
	1772	CAMP1446	Putative transcriptional regulator	1	1
	1773	CAMP1447	Blc protein homolog	1	1
	1774	CAMP1448	Putative NADP-dependent alcohol dehydrogenase (K13979)	1	1
	1775	CAMP1449	Putative type I restriction enzyme R protein (K01153)	3	3
	1776	CAMP1450	Putative ATP/GTP-binding protein	1	1
	1777	CAMP1451	Putative type I restriction enzyme S protein (K01154)	1	1
	1778	CAMP1452	Conserved hypothetical protein Cj1552c	1	1
	1779	CAMP1453	Putative type I restriction enzyme M protein (K03427)	1	1
	1780	CAMP1454	Hypothetical protein Cj1555c (K07118)	1	1
	1781	CAMP1455	Putative transcriptional regulator	1	1
	1782	CAMP1456	Putative membrane protein	1	1
	1783	CAMP1458	Hypothetical protein Cj1562	2	2
	1784	CAMP1459	Putative transcriptional regulator	14	14
	1785	CAMP1463	NADH dehydrogenase I chain M (K00342)	1	1
	1786	CAMP1464	NADH dehydrogenase I chain L (K00341)	14	14
	1787	CAMP1465	NADH dehydrogenase I chain K (K00340)	3	3
	1788	CAMP1466	NADH dehydrogenase I chain J (K00339)	14	14
	1789	CAMP1467	NADH dehydrogenase I chain I (K00338)	12	12
	1790	CAMP1468	NADH dehydrogenase I chain H (K00337)	14	14
	1791	CAMP1469	Putative NADH dehydrogenase I chain G (K00336)	14	14
	1792	CAMP1470	Hypothetical protein Cj1574c (K00335)	1	1
	1793	CAMP1471	Hypothetical protein Cj1575c (K00334)	1	1
	1794	CAMP1472	NADH dehydrogenase I chain D (K00333)	1	1
	1795	CAMP1473	NADH dehydrogenase I chain C (K00332)	1	1
	1796	CAMP1474	NADH dehydrogenase I chain B (K00331)	1	1
	1797	CAMP1475	NADH dehydrogenase I chain A (K00330)	13	13
	1798	CAMP1476	Putative peptide ABC-transport system ATP-binding protein (K02032)	13	13
	1799	CAMP1477	Putative peptide ABC-transport system ATP-binding protein (K02031)	1	1
	1800	CAMP1478	Putative peptide ABC-transport system permease protein (K02034)	13	13
	1801	CAMP1479	Putative peptide ABC-transport system permease protein (K02033)	14	14
	1802	CAMP1480	Putative peptide ABC-transport system periplasmic peptide-binding protein (K02035)	13	13
	1803	CAMP1481	Putative oxidoreductase (K18930)	6	6
	1804	CAMP1482	Single domain haemoglobin	1	1
	1805	CAMP1483	Putative ABC transporter (K06161)	13	13
	1806	CAMP1484	Putative MFS (Major Facilitator Superfamily) transport protein	14	14
	1807	CAMP1486	Translation initiation factor IF-1 (K02518)	1	1
	1808	CAMP1491	DNA-directed RNA polymerase alpha chain (K03040)	14	14
	1809	CAMP1493	ATP phosphoribosyltransferase (K00765)	14	14
	1810	CAMP1494	Histidinol dehydrogenase (K00013)	14	14
	1811	CAMP1495	Imidazoleglycerol-phosphate dehydratase/histidinol-phosphatase (K01089)	13	13
	1812	CAMP1496	Imidazole glycerol phosphate synthase subunit (K02501)	14	14
	1813	CAMP1497	Phosphoribosylformimino-5-aminoimidazole carboxamide ribotide isomerase (K01814)	14	14
	1814	CAMP1498	Conserved hypothetical protein Cj1602 (K09805)	4	4
	1815	CAMP1499	Imidazole glycerol phosphate synthase subunit (K02500)	14	14
	1816	CAMP1500	Phosphoribosyl-AMP cyclohydrolase/ phosphoribosyl-ATP pyrophosphohydrolase (K11755)	14	14
	1817	CAMP1501	Putative 2,3,4,5-tetrahydropyridine-2-carboxylate N-succinyltransferase (K00674)	14	14
	1818	CAMP1502	Putative ATP/GTP-binding protein (Mrp protein homolog) (K03593)	13	13
	1819	CAMP1503	2-C-methyl-D-erythritol 4-phosphate cytidylyltransferase/ 2-C-methyl-D-erythritol 2,4-cyclodiphosphate synthase (K12506)	13	13
	1820	CAMP1505	Putative sulfate adenylyltransferase (K00958)	14	14
	1821	CAMP1506	Putative phosphatidylglycerophosphatase (K01095)	13	13
	1822	CAMP1508	Peptide chain release factor 1 (K02835)	13	13
	1823	CAMP1509	Putative pyridoxamine 5'-phosphate oxidase (K07226)	14	14
	1824	CAMP1510	Haemin uptake system outer membrane receptor (K02014)	320	320
	1825	CAMP1511	Putative haemin uptake system permease protein (K02015)	14	14
	1826	CAMP1512	Putative haemin uptake system ATP-binding protein (K02013)	13	13
	1827	CAMP1513	Putative haemin uptake system periplasmic haemin-binding protein (K02016)	3	3
	1828	CAMP1514	Putative radical SAM domain protein	3	3
	1829	CAMP1516	A/G-specific adenine glycosylase (K03575)	12	12
	1830	CAMP1517	Putative periplasmic protein	12	12
	1831	CAMP1519	Putative membrane protein	10	10
	1832	CAMP1520	L-serine dehydratase (K01752)	11	11
	1833	CAMP1521	Amino acid transporter (K03837)	3	3
	1834	CAMP1522	Putative periplasmic protein	11	11
	1835	CAMP1524	Putative exbB/tolQ family transport protein (K03561)	11	11
	1836	CAMP1525	Putative exbD/tolR family transport protein (K03559)	3	3
	1837	CAMP1527	Conserved hypothetical protein Cj1631c	8	8
	1838	CAMP1528	Putative periplasmic protein	5	5
	1839	CAMP1529	Putative ATP-binding protein (K00566)	13	13
	1840	CAMP1530	Chorismate synthase (K01736)	14	14
	1841	CAMP1531	Ribonuclease III (K03685)	13	13
	1842	CAMP1532	Ribonuclease HI (K03469)	13	13
	1843	CAMP1533	Putative periplasmic protein	10	10
	1844	CAMP1534	DNA primase (K02316)	10	10
	1845	CAMP1535	NifU protein homolog	12	12
	1846	CAMP1536	Hypothetical protein Cj1640	12	12
	1847	CAMP1537	UDP-N-acetylmuramoylalanyl-D-glutamate--2, 6-diaminopimelate ligase (K01928)	13	13
	1848	CAMP1538	Conserved hypothetical protein Cj1642 (K09747)	12	12
	1849	CAMP1539	Putative periplasmic protein	13	13
	1850	CAMP1540	Geranyltranstransferase (K00795)	13	13
	1851	CAMP1541	Transketolase (K00615)	14	14
	1852	CAMP1543	Putative ABC transport system ATP-binding protein (K02065)	12	12
	1853	CAMP1544	Putative ABC transport system periplasmic substrate-binding protein (K02067)	14	14
	1854	CAMP1545	Putative lipoprotein (K18480)	3	3
	1855	CAMP1546	Hypothetical protein Cj1650	12	12
	1856	CAMP1547	Methionine aminopeptidase (K01265)	13	13
	1857	CAMP1548	Glutamate racemase (K01776)	195	195
	1858	CAMP1549	Putative lipoprotein	13	13
	1859	CAMP1550	Na(+)/H(+) antiporter (K03313)	14	14
	1860	CAMP1551	Na(+)/H(+) antiporter (K03313)	13	13
	1861	CAMP1552	Hypothetical protein Cj1656c	7	7
	1862	CAMP1553	Putative iron permease (K07243)	12	12
	1863	CAMP1554	Periplasmic protein p19 (K07230)	13	13
	1864	CAMP1555	Putative integral membrane protein	8	8
	1865	CAMP1556	Possible ABC transport system permease (K02004)	917	917
	1866	CAMP1557	Putative integral membrane protein (K02004)	14	14
	1867	CAMP1558	Putative ABC transport system ATP-binding protein (K02003)	14	14
	1868	CAMP1559	Putative periplasmic thiredoxin	12	12
	1869	CAMP1560	Putative lipoprotein thiredoxin	12	12
	1870	CAMP1561	Putative periplasmic protein	3	3
	1871	CAMP1562	RepA protein homolog	2	2
	1872	CAMP1563	Putative periplasmic protein	2	2
	1873	CAMP1564	Putative ATP-dependent DNA ligase (K10747)	3	3
	1874	CAMP1565	Putative periplasmic protein	13	13
	1875	CAMP1566	Hypothetical protein Cj1671c	1	1
	1876	CAMP1567	Enolase (K01689)	14	14
	1877	CAMP1568	RecA protein (K03553)	14	14
	1878	CAMP1569	Conserved hypothetical protein Cj1674 (K11785)	14	14
	1879	CAMP1570	Flagellar biosynthetic protein (K02420)	11	11
	1880	CAMP1571	UDP-N-acetylenolpyruvoylglucosamine reductase (K00075)	14	14
	1881	CAMP1574	Putative periplasmic protein	6	6
	1882	CAMP1575	CysQ protein homolog (K01082)	14	14
	1883	CAMP1577	Putative transmembrane transport protein	13	13
	1884	CAMP1578	Putative biotin synthase (K01012)	14	14
	1885	CAMP1579	DNA topoisomerase I (K03168)	13	13
	1886	CAMP1581	Preprotein translocase subunit (K03076)	14	14
	1887	CAMP1602	Putative ribosomal pseudouridine synthase (K06178)	14	14
	1888	CAMP1603	Putative metallo-beta-lactamase family protein (K12574)	1131	1131
	1889	CAMP1604	Putative dimethyladenosine transferase (16S rRNA dimethylase) (K02528)	5	5
	1890	CAMP1606	Putative radical SAM domain protein (K06941)	14	14
	1891	CAMP1607	Small hydrophobic protein	3	3
	1892	CAMP1608	Putative acetyltransferase	9	9
	1893	CAMP1609	3-isopropylmalate dehydratase small subunit (K01704)	13	13
	1894	CAMP1610	3-isopropylmalate dehydratase large subunit (K01703)	14	14
	1895	CAMP1611	3-isopropylmalate dehydrogenase (K00052)	14	14
	1896	CAMP1612	2-isopropylmalate synthase (K01649)	13	13
	1897	CAMP1613	Hypothetical protein Cj1720	12	12
	1898	CAMP1617	Putative GTP cyclohydrolase I (K09457)	12	12
	1899	CAMP1623	Crossover junction endodeoxyribonuclease (K01159)	17	17
	1900	CAMP1625	Pseudogene (putative iron-binding protein)	1	1
	1901	CAMP1626	Pseudogene (putative IgA protease family protein)	1	1
	1902	CAMP1627	Pseudogene (putative TonB-denpendent outer membrane receptor)	13	13
	1903	CAMP1632	Pseudogene (potassium-transporting ATPase C chain)	11	11
	1904	CAMP1636	Pseudogene (putative periplasmic protein)	1	1
	1905	CAMP1637	Pseudogene (nitroreductase)	16	16
	1906	CAMP1639	Pseudogene (putative C4-dicarboxylate anaerobic carrier)	11	11
	1907	CAMP1640	Pseudogene (putative MmgE/PrpD family protein)	3	3
	1908	CAMP1642	Pseudogene (putative C4-dicarboxylate anaerobic carrier)	340	340
	1909	CAMP1643	Putative permease	1	1
	1910	CAMP1650	N.A	10	10
	1911	CAMP1654	N.A	72	72
	1912	CAMP1656	N.A	45;85	45;85
	1913	CAMP1696	N.A	1	1
	1914	CAMP1698	N.A	161	161
	1915	CAMP1716	N.A	2	2
	1916	CAMP1792	N.A	1	1
	1917	CAMP1799	N.A	1	1
	1918	CAMP1803	30S ribosomal protein S1	6	6
	1919	CAMP1804	30S ribosomal protein S2	7	7
	1920	CAMP1805	30S ribosomal protein S3	14	14
	1921	CAMP1806	30S ribosomal protein S4	10	10
	1922	CAMP1807	30S ribosomal protein S5	2	2
	1923	CAMP1808	30S ribosomal protein S6	41	41
	1924	CAMP1809	30S ribosomal protein S7	59	59
	1925	CAMP1810	30S ribosomal protein S8	2	2
	1926	CAMP1811	30S ribosomal protein S9	1	1
	1927	CAMP1812	30S ribosomal protein S10	2	2
	1928	CAMP1813	30S ribosomal protein S11	4	4
	1929	CAMP1814	30S ribosomal protein S12	11	11
	1930	CAMP1815	30S ribosomal protein S13	8	8
	1931	CAMP1816	30S ribosomal protein S14	3	3
	1932	CAMP1817	30S ribosomal protein S15	1	1
	1933	CAMP1818	30S ribosomal protein S16	2	2
	1934	CAMP1819	30S ribosomal protein S17	2	2
	1935	CAMP1820	30S ribosomal protein S18	2	2
	1936	CAMP1821	30S ribosomal protein S19	2	2
	1937	CAMP1822	30S ribosomal protein S20	2	2
	1938	CAMP1823	30S ribosomal protein S21	1	1
	1939	CAMP1824	50S ribosomal protein L1	15	15
	1940	CAMP1825	50S ribosomal protein L2	18	18
	1941	CAMP1826	50S ribosomal protein L3	11	11
	1942	CAMP1827	50S ribosomal protein L4	21	21
	1943	CAMP1828	50S ribosomal protein L5	3	3
	1944	CAMP1829	50S ribosomal protein L6	3	3
	1945	CAMP1830	50S ribosomal protein L7/L12	3	3
	1946	CAMP1831	50S ribosomal protein L9	10	10
	1947	CAMP1832	50S ribosomal protein L10	1	1
	1948	CAMP1833	50S ribosomal protein L11	5	5
	1949	CAMP1834	50S ribosomal protein L13	9	9
	1950	CAMP1835	50S ribosomal protein L14	1	1
	1951	CAMP1836	50S ribosomal protein L15	16	16
	1952	CAMP1837	50S ribosomal protein L16	2	2
	1953	CAMP1838	50S ribosomal protein L17	7	7
	1954	CAMP1839	50S ribosomal protein L18	2	2
	1955	CAMP1840	50S ribosomal protein L19	3	3
	1956	CAMP1841	50S ribosomal protein L20	1	1
	1957	CAMP1842	50S ribosomal protein L21	1	1
	1958	CAMP1843	50S ribosomal protein L22	130	130
	1959	CAMP1844	50S ribosomal protein L23	8	8
	1960	CAMP1845	50S ribosomal protein L24	1	1
	1961	CAMP1846	50S ribosomal protein L27	1	1
	1962	CAMP1847	50S ribosomal protein L28	1	1
	1963	CAMP1848	50S ribosomal protein L29	1	1
	1964	CAMP1849	50S ribosomal protein L31	1	1
	1965	CAMP1850	50S ribosomal protein L32	1	1
	1966	CAMP1851	50S ribosomal protein L33	2	2
	1967	CAMP1852	50S ribosomal protein L34	17	17
	1968	CAMP1853	50S ribosomal protein L35	2	2
	1969	CAMP1854	50S ribosomal protein L36	2	2
	1970	CAMP2012	Cystathionine beta-lyase (K01760)	4	4
	Note: N.A: not available.
	Order of the loci: variable loci (row 1-25, n=25), incomplete and missing loci (row 26-418, n=393), and loci that are identical among the strains (row 419-1970, n=1552), starting with loci with the identical new allele (row 419-529, n=111).
	Allele numbers are those posted in PubMLST. Novel alleles lacking designations in pubMLST are indicated as 'new#1, 'new#2' etc. Missing alleles are marked as 'X'. Incomplete alleles (located at the end of contigs) are marked as 'I'.

## Sheet: Table S2.wgMLST.ST8567 
	Table S2. Complete output of cg/wgMLST analysis
				Allele
	Row	Locus	Product	D2-0h-37-D	D2-0h-42-A	D2-72h-37-A	D2-72h-42-C	D2-7d-37-A	D2-7d-42-A'
	1	CAMP0002	DNA polymerase III, beta chain (K02338)	50	50	50	new#1	50	50
	2	CAMP0019	Putative MCP-domain signal transduction protein (K03406)	new#1	new#1	new#1	new#2	new#1	new#1
	3	CAMP0030	Hypothetical protein Cj0030	new#1	13	13	13	13	13
	4	CAMP0044	Putative iron-binding protein	new#1	new#2	new#1	new#2	new#2	new#1
	5	CAMP0089	ParB family protein (K03497)	1	1	1	new#1	1	1
	6	CAMP0185	Putative periplasmic protein	1	1	1	1	new#1	1
	7	CAMP0246	Homolog of E. coli rod shape-determining protein (K03569)	21	21	21	745	21	21
	8	CAMP0260	Putative MoeB/ThiF family protein	635	635	new#1	635	635	635
	9	CAMP0279	Putative integral membrane protein (K11720)	1	1	1	new#1	1	1
	10	CAMP0311	Putative anthranilate synthase component I (K01657)	1	new#1	1	1	1	1
	11	CAMP0345	Hypothetical protein Cj0380c	2	2	2	new#1	2	2
	12	CAMP0377	Putative ATP/GTP binding protein	new#1	14	14	14	14	14
	13	CAMP0391	Putative ABC transporter ATP-binding protein	1	new#1	1	1	1	1
	14	CAMP0471	Putative secreted protease (K03797)	37	37	37	new#1	37	37
	15	CAMP0575	Hypothetical protein Cj0617 (617 family)	new#1	1	1	1	1	1
	16	CAMP0580	Carbamoyltransferase (K04656)	32	new#1	32	32	32	32
	17	CAMP0608	Putative integral membrane protein	4	new#1	4	4	4	4
	18	CAMP0619	Putative ATP/GTP-binding protein (K06925)	27	new#1	27	27	27	27
	19	CAMP0730	UDP-N-acetylmuramoyl-tripeptide D-alanyl-D-alanine ligase (K01929)	1	1	1	new#1	1	1
	20	CAMP0772	Conserved hypothetical protein Cj0837c (K01772)	new#1	1	1	1	1	1
	21	CAMP0827	Small hydrophobic protein	1	1	1	new#1	1	1
	22	CAMP0871	Putative helicase	new#1	new#2	new#1	new#1	new#1	new#1
	23	CAMP0889	Hypothetical protein Cj0963 (K02334)	1	1	1	new#1	1	1
	24	CAMP0912	Putative membrane protein	1	new#1	1	1	1	1
	25	CAMP0913	Hypothetical protein Cj0990c	new#1	1	1	1	1	1
	26	CAMP0924	RNA polymerase sigma factor (sigma-70) (K03086)	779	1	1	1	1	1
	27	CAMP0999	Putative periplasmic protein	1	new#1	1	1	1	1
	28	CAMP1029	ATP-dependent Clp protease ATP-binding subunit (K03694)	828	new#1	828	828	828	828
	29	CAMP1051	Flippase (K06148)	19	19	19	new#1	19	19
	30	CAMP1214	Hypothetical protein Cj1296	new#1	new#2	42	42	new#1	new#1
	31	CAMP1223	Hypothetical protein Cj1305c (617 family)	1	new#1	1;88	1;88	1;88	1;88
	32	CAMP1228	Hypothetical protein Cj1310c (617 family)	105	new#1	105	105	105	105;856
	33	CAMP1236	Motility accessory factor (function unknown)	new#1	new#1	new#1	new#2	new#1	new#1
	34	CAMP1243	Putative methyltransferase	8	new#2	new#1	new#1	new#1	8
	35	CAMP1252	Motility accessory factor (function unknown)	new#1	new#1	new#1	new#2	new#1	new#1
	36	CAMP1258	Motility accessory factor (function unknown)	11	new#1	11	11	11	new#2
	37	CAMP1261	Putative periplasmic protein	45	new#1	45	45	45	45
	38	CAMP1331	Putative methyltransferase	14	14	14	76	14	14
	39	CAMP1353	Putative sugar transferase	5	5	5	new#1	5	5
	40	CAMP1433	Putative helix-turn-helix containing protein (K07133)	25	25	25	new#1	25	25
	41	CAMP1644	N.A	1	2	22	1	2	22
	42	CAMP1649	N.A	new#1	37	new#1	new#1	new#1	new#1
	43	CAMP1651	N.A	1	1	1	1	new#1	1
	44	CAMP1655	N.A	2	2	2	2	new#1	2
	45	CAMP0037	Putative poly(A) polymerase family protein	28	28	28	I	28	28
	46	CAMP0040	Putative flagellar hook-length control protein	new#1	new#2	75	I	75	75
	47	CAMP0144	Conserved hypothetical protein Cj0156c (K09761)	1	1	1	1	1	new#1
	48	CAMP0289	Hypothetical protein Cj0323	I	I	1	X	1	I
	49	CAMP0524	Hypothetical protein Cj0566	new#1	I	new#1	new#1	new#1	new#1
	50	CAMP0545	Putative integral membrane protein	588	588	588	588	I	I
	51	CAMP0576	Hypothetical protein Cj0618 (617 family)	1	I	1	1	1	1
	52	CAMP0612	Putative transmembrane protein	541	541	541	I	541	541
	53	CAMP0638	Putative membrane protein	1	1	1	I	1	1
	54	CAMP0828	Putative amino acid ABC tansporter permease protein (K02029)	13	13	13	I	13	13
	55	CAMP0911	Very hypothetical protein Cj0988c	1	X	1	new#1	X	1
	56	CAMP0978	Putative sulfatase family protein	14	14	14	I	14	14
	57	CAMP1097	Highly acidic protein (K07288)	new#1	I	I	new#1	I	new#1
	58	CAMP1130	Putative competence family protein (K02238)	9	9	9	I	9	9
	59	CAMP1256	Conserved hypothetical protein Cj1340c (1318 family)	new#1	new#1	new#1	new#2	I	new#1
	60	CAMP1257	Motility accessory factor (function unknown)	new#1	new#2	new#1	new#1	I	new#3
	61	CAMP1460	Putative methyl-accepting chemotaxis signal transduction protein (K03406)	I	I	I	I	I	I
	62	CAMP1641	Pesudogene (type II protein secretion system F protein)	13	13	13	I	13	13
	63	CAMP1648	N.A	I	I	1	I	I	I
	64	CAMP1698	N.A	161	161	I	161	161	161
	65	CAMP1874	Methyl-accepting chemotaxis signal transduction protein (K03406)	new#1	new#1	I	new#1	new#1	new#1
	66	CAMP2013	Motility accessory factor	new#1	new#2	new#2	I	new#2	new#2
	67	CAMP0008	Conserved hypothetical protein Cj0008	X	X	X	X	X	X
	68	CAMP0014	Putative integral membrane protein (K08996)	X	X	X	X	X	X
	69	CAMP0032	Putative integral membrane protein	X	X	X	X	X	X
	70	CAMP0127	Putative endonuclease (K07452)	X	X	X	X	X	X
	71	CAMP0132	Putative methyl-accepting chemotaxis signal transduction protein (K03406)	X	X	X	X	X	X
	72	CAMP0232	Putative methyl-accepting chemotaxis signal transduction protein (K03406)	X	X	X	X	X	X
	73	CAMP0794	Hypothetical protein Cj0859c	X	X	X	X	X	X
	74	CAMP0795	Putative integral membrane protein	X	X	X	X	X	X
	75	CAMP1043	Putative integral membrane protein	X	X	X	X	X	X
	76	CAMP1058	Putative glycosyltransferase	X	X	X	X	X	X
	77	CAMP1059	Putative glycosyltransferase	X	X	X	X	X	X
	78	CAMP1060	Beta-1,3 galactosyltransferase	X	X	X	X	X	X
	79	CAMP1061	Alpha-2,3 sialyltransferase (K12247)	X	X	X	X	X	X
	80	CAMP1064	Two-domain bifunctional protein (beta-1,4-N-acetylgalactosaminyltransferase/CMP-Neu5Ac synthase) (K00983)	X	X	X	X	X	X
	81	CAMP1065	Hypothetical protein Cj1144c	X	X	X	X	X	X
	82	CAMP1077	Small hydrophobic protein	X	X	X	X	X	X
	83	CAMP1078	Small hydrophobic protein	X	X	X	X	X	X
	84	CAMP1079	Putative membrane protein	X	X	X	X	X	X
	85	CAMP1239	Putative transferase	X	X	X	X	X	X
	86	CAMP1240	Hypothetical protein Cj1322	X	X	X	X	X	X
	87	CAMP1241	Hypothetical protein Cj1323	X	X	X	X	X	X
	88	CAMP1292	Putative periplasmic protein (K07017)	X	X	X	X	X	X
	89	CAMP1332	Putative sugar transferase	X	X	X	X	X	X
	90	CAMP1333	Putative sugar transferase	X	X	X	X	X	X
	91	CAMP1337	Putative methyltransferase family protein	X	X	X	X	X	X
	92	CAMP1340	Hypothetical protein Cj1429c	X	X	X	X	X	X
	93	CAMP1342	Capsular polysaccharide heptosyltransferase	X	X	X	X	X	X
	94	CAMP1343	Putative sugar transferase	X	X	X	X	X	X
	95	CAMP1344	Hypothetical protein Cj1433c	X	X	X	X	X	X
	96	CAMP1345	Putative sugar transferase	X	X	X	X	X	X
	97	CAMP1346	Putative phosphatase	X	X	X	X	X	X
	98	CAMP1347	Aminotransferase	X	X	X	X	X	X
	99	CAMP1348	Aminotransferase (K00817)	X	X	X	X	X	X
	100	CAMP1349	Putative sugar transferase	X	X	X	X	X	X
	101	CAMP1350	UDP-galactopyranose mutase (K01854)	X	X	X	X	X	X
	102	CAMP1351	Putative sugar transferase	X	X	X	X	X	X
	103	CAMP1352	UDP-glucose 6-dehydrogenase (K00012)	X	X	X	X	X	X
	104	CAMP1615	Hypothetical protein Cj1722c	X	X	X	X	X	X
	105	CAMP1616	Putative periplasmic protein	X	X	X	X	X	X
	106	CAMP1618	Putative periplasmic protein	X	X	X	X	X	X
	107	CAMP1619	Homoserine O-succinyltransferase (K00651)	X	X	X	X	X	X
	108	CAMP1620	Putative O-acetylhomoserine (thiol)-lyase (K01740)	X	X	X	X	X	X
	109	CAMP1652	N.A	X	X	X	X	X	X
	110	CAMP1653	N.A	X	X	X	X	X	X
	111	CAMP1657	N.A	X	X	X	X	X	X
	112	CAMP1658	N.A	X	X	X	X	X	X
	113	CAMP1659	N.A	X	X	X	X	X	X
	114	CAMP1660	N.A	X	X	X	X	X	X
	115	CAMP1661	N.A	X	X	X	X	X	X
	116	CAMP1662	N.A	X	X	X	X	X	X
	117	CAMP1663	N.A	X	X	X	X	X	X
	118	CAMP1664	N.A	X	X	X	X	X	X
	119	CAMP1665	N.A	X	X	X	X	X	X
	120	CAMP1666	N.A	X	X	X	X	X	X
	121	CAMP1667	N.A	X	X	X	X	X	X
	122	CAMP1668	N.A	X	X	X	X	X	X
	123	CAMP1669	N.A	X	X	X	X	X	X
	124	CAMP1670	N.A	X	X	X	X	X	X
	125	CAMP1671	N.A	X	X	X	X	X	X
	126	CAMP1672	N.A	X	X	X	X	X	X
	127	CAMP1673	N.A	X	X	X	X	X	X
	128	CAMP1674	N.A	X	X	X	X	X	X
	129	CAMP1675	N.A	X	X	X	X	X	X
	130	CAMP1676	N.A	X	X	X	X	X	X
	131	CAMP1677	N.A	X	X	X	X	X	X
	132	CAMP1678	N.A	X	X	X	X	X	X
	133	CAMP1679	N.A	X	X	X	X	X	X
	134	CAMP1681	N.A	X	X	X	X	X	X
	135	CAMP1682	N.A	X	X	X	X	X	X
	136	CAMP1683	N.A	X	X	X	X	X	X
	137	CAMP1684	N.A	X	X	X	X	X	X
	138	CAMP1685	N.A	X	X	X	X	X	X
	139	CAMP1686	N.A	X	X	X	X	X	X
	140	CAMP1687	N.A	X	X	X	X	X	X
	141	CAMP1688	N.A	X	X	X	X	X	X
	142	CAMP1689	N.A	X	X	X	X	X	X
	143	CAMP1690	N.A	X	X	X	X	X	X
	144	CAMP1691	N.A	X	X	X	X	X	X
	145	CAMP1692	N.A	X	X	X	X	X	X
	146	CAMP1693	N.A	X	X	X	X	X	X
	147	CAMP1694	N.A	X	X	X	X	X	X
	148	CAMP1695	N.A	X	X	X	X	X	X
	149	CAMP1697	N.A	X	X	X	X	X	X
	150	CAMP1699	N.A	X	X	X	X	X	X
	151	CAMP1700	N.A	X	X	X	X	X	X
	152	CAMP1701	N.A	X	X	X	X	X	X
	153	CAMP1702	N.A	X	X	X	X	X	X
	154	CAMP1703	N.A	X	X	X	X	X	X
	155	CAMP1704	N.A	X	X	X	X	X	X
	156	CAMP1705	N.A	X	X	X	X	X	X
	157	CAMP1706	N.A	X	X	X	X	X	X
	158	CAMP1707	N.A	X	X	X	X	X	X
	159	CAMP1708	N.A	X	X	X	X	X	X
	160	CAMP1709	N.A	X	X	X	X	X	X
	161	CAMP1710	N.A	X	X	X	X	X	X
	162	CAMP1711	N.A	X	X	X	X	X	X
	163	CAMP1712	N.A	X	X	X	X	X	X
	164	CAMP1713	N.A	X	X	X	X	X	X
	165	CAMP1714	N.A	X	X	X	X	X	X
	166	CAMP1715	N.A	X	X	X	X	X	X
	167	CAMP1717	N.A	X	X	X	X	X	X
	168	CAMP1718	N.A	X	X	X	X	X	X
	169	CAMP1719	N.A	X	X	X	X	X	X
	170	CAMP1720	N.A	X	X	X	X	X	X
	171	CAMP1721	N.A	X	X	X	X	X	X
	172	CAMP1722	N.A	X	X	X	X	X	X
	173	CAMP1723	N.A	X	X	X	X	X	X
	174	CAMP1724	N.A	X	X	X	X	X	X
	175	CAMP1725	N.A	X	X	X	X	X	X
	176	CAMP1727	N.A	X	X	X	X	X	X
	177	CAMP1728	N.A	X	X	X	X	X	X
	178	CAMP1729	N.A	X	X	X	X	X	X
	179	CAMP1730	N.A	X	X	X	X	X	X
	180	CAMP1731	N.A	X	X	X	X	X	X
	181	CAMP1732	N.A	X	X	X	X	X	X
	182	CAMP1733	N.A	X	X	X	X	X	X
	183	CAMP1734	N.A	X	X	X	X	X	X
	184	CAMP1735	N.A	X	X	X	X	X	X
	185	CAMP1736	N.A	X	X	X	X	X	X
	186	CAMP1737	N.A	X	X	X	X	X	X
	187	CAMP1738	N.A	X	X	X	X	X	X
	188	CAMP1739	N.A	X	X	X	X	X	X
	189	CAMP1740	N.A	X	X	X	X	X	X
	190	CAMP1741	N.A	X	X	X	X	X	X
	191	CAMP1742	N.A	X	X	X	X	X	X
	192	CAMP1743	N.A	X	X	X	X	X	X
	193	CAMP1744	N.A	X	X	X	X	X	X
	194	CAMP1746	N.A	X	X	X	X	X	X
	195	CAMP1747	N.A	X	X	X	X	X	X
	196	CAMP1748	N.A	X	X	X	X	X	X
	197	CAMP1749	N.A	X	X	X	X	X	X
	198	CAMP1750	N.A	X	X	X	X	X	X
	199	CAMP1751	N.A	X	X	X	X	X	X
	200	CAMP1752	N.A	X	X	X	X	X	X
	201	CAMP1753	N.A	X	X	X	X	X	X
	202	CAMP1754	N.A	X	X	X	X	X	X
	203	CAMP1755	N.A	X	X	X	X	X	X
	204	CAMP1756	N.A	X	X	X	X	X	X
	205	CAMP1757	N.A	X	X	X	X	X	X
	206	CAMP1758	N.A	X	X	X	X	X	X
	207	CAMP1759	N.A	X	X	X	X	X	X
	208	CAMP1760	N.A	X	X	X	X	X	X
	209	CAMP1761	N.A	X	X	X	X	X	X
	210	CAMP1762	N.A	X	X	X	X	X	X
	211	CAMP1763	N.A	X	X	X	X	X	X
	212	CAMP1764	N.A	X	X	X	X	X	X
	213	CAMP1765	N.A	X	X	X	X	X	X
	214	CAMP1766	N.A	X	X	X	X	X	X
	215	CAMP1767	N.A	X	X	X	X	X	X
	216	CAMP1768	N.A	X	X	X	X	X	X
	217	CAMP1769	N.A	X	X	X	X	X	X
	218	CAMP1770	N.A	X	X	X	X	X	X
	219	CAMP1771	N.A	X	X	X	X	X	X
	220	CAMP1772	N.A	X	X	X	X	X	X
	221	CAMP1774	N.A	X	X	X	X	X	X
	222	CAMP1775	N.A	X	X	X	X	X	X
	223	CAMP1776	N.A	X	X	X	X	X	X
	224	CAMP1777	N.A	X	X	X	X	X	X
	225	CAMP1778	N.A	X	X	X	X	X	X
	226	CAMP1779	N.A	X	X	X	X	X	X
	227	CAMP1780	N.A	X	X	X	X	X	X
	228	CAMP1781	N.A	X	X	X	X	X	X
	229	CAMP1782	N.A	X	X	X	X	X	X
	230	CAMP1783	N.A	X	X	X	X	X	X
	231	CAMP1784	N.A	X	X	X	X	X	X
	232	CAMP1785	N.A	X	X	X	X	X	X
	233	CAMP1786	N.A	X	X	X	X	X	X
	234	CAMP1787	N.A	X	X	X	X	X	X
	235	CAMP1788	N.A	X	X	X	X	X	X
	236	CAMP1789	N.A	X	X	X	X	X	X
	237	CAMP1790	N.A	X	X	X	X	X	X
	238	CAMP1791	N.A	X	X	X	X	X	X
	239	CAMP1793	N.A	X	X	X	X	X	X
	240	CAMP1794	N.A	X	X	X	X	X	X
	241	CAMP1795	N.A	X	X	X	X	X	X
	242	CAMP1796	N.A	X	X	X	X	X	X
	243	CAMP1797	N.A	X	X	X	X	X	X
	244	CAMP1798	N.A	X	X	X	X	X	X
	245	CAMP1800	N.A	X	X	X	X	X	X
	246	CAMP1801	N.A	X	X	X	X	X	X
	247	CAMP1802	chloramphenicol acetyltransferase	X	X	X	X	X	X
	248	CAMP1855	Cytochrome CBB3	X	X	X	X	X	X
	249	CAMP1856	Acetate permease ActP (cation/acetate symporter) (K14393)	X	X	X	X	X	X
	250	CAMP1857	Putative membrane protein, clustering with ActP	X	X	X	X	X	X
	251	CAMP1858	Hypothetical protein	X	X	X	X	X	X
	252	CAMP1859	Hypothetical protein	X	X	X	X	X	X
	253	CAMP1860	Hypothetical protein	X	X	X	X	X	X
	254	CAMP1861	Putative integral membrane protein	X	X	X	X	X	X
	255	CAMP1862	Hemerythrin-like iron-binding protein	X	X	X	X	X	X
	256	CAMP1863	Transcriptional regulator, Crp/Fnr family (K01420)	X	X	X	X	X	X
	257	CAMP1864	Hypothetical protein	X	X	X	X	X	X
	258	CAMP1865	Putative periplasmic protein, putative	X	X	X	X	X	X
	259	CAMP1866	Hypothetical protein	X	X	X	X	X	X
	260	CAMP1867	Hypothetical protein	X	X	X	X	X	X
	261	CAMP1868	Hypothetical protein	X	X	X	X	X	X
	262	CAMP1869	Hypothetical protein	X	X	X	X	X	X
	263	CAMP1870	Hypothetical protein	X	X	X	X	X	X
	264	CAMP1871	Lipoprotein, putative	X	X	X	X	X	X
	265	CAMP1872	Putative integral membrane protein -related protein	X	X	X	X	X	X
	266	CAMP1873	glcG protein	X	X	X	X	X	X
	267	CAMP1875	Hypothetical protein	X	X	X	X	X	X
	268	CAMP1876	CAAX amino terminal protease family protein (K07052)	X	X	X	X	X	X
	269	CAMP1877	Alpha-2-macroglobulin (K06894)	X	X	X	X	X	X
	270	CAMP1878	Penicillin-insensitive transglycosylase / transpeptidase PBP-1C (K05367)	X	X	X	X	X	X
	271	CAMP1879	Putative membrane protein	X	X	X	X	X	X
	272	CAMP1880	Hypothetical protein	X	X	X	X	X	X
	273	CAMP1881	Propionate--CoA ligase / Acetyl-coenzyme A synthetase (K01908)	X	X	X	X	X	X
	274	CAMP1882	Methylisocitrate lyase (K03417)	X	X	X	X	X	X
	275	CAMP1883	2-methylcitrate synthase (K01659)	X	X	X	X	X	X
	276	CAMP1884	2-methylcitrate dehydratase (K01720)	X	X	X	X	X	X
	277	CAMP1885	Tricarboxylate transport membrane protein TctA (K07793)	X	X	X	X	X	X
	278	CAMP1886	Tricarboxylate transport protein TctB (K07794)	X	X	X	X	X	X
	279	CAMP1887	Tricarboxylate transport protein TctC (K07795)	X	X	X	X	X	X
	280	CAMP1888	Putative membrane protein	X	X	X	X	X	X
	281	CAMP1891	Methyl-accepting chemotaxis protein, putative (K03406)	X	X	X	X	X	X
	282	CAMP1892	Hypothetical protein (K18291)	X	X	X	X	X	X
	283	CAMP1893	L-carnitine dehydratase/bile acid-inducible protein F (K18289)	X	X	X	X	X	X
	284	CAMP1894	Citrate lyase beta chain (K18292)	X	X	X	X	X	X
	285	CAMP1895	Hypothetical protein	X	X	X	X	X	X
	286	CAMP1896	Methionine synthase II (cobalamin-independent)	X	X	X	X	X	X
	287	CAMP1897	Hypothetical protein	X	X	X	X	X	X
	288	CAMP1898	Hypothetical protein	X	X	X	X	X	X
	289	CAMP1899	Hypothetical protein	X	X	X	X	X	X
	290	CAMP1900	Putative periplasmic protein	X	X	X	X	X	X
	291	CAMP1901	Hypothetical protein	X	X	X	X	X	X
	292	CAMP1902	Small hydrophobic protein	X	X	X	X	X	X
	293	CAMP1903	AzlC family protein	X	X	X	X	X	X
	294	CAMP1904	Branched-chain amino acid transport protein, putative	X	X	X	X	X	X
	295	CAMP1905	Putative threonine efflux protein	X	X	X	X	X	X
	296	CAMP1906	Hypothetical protein	X	X	X	X	X	X
	297	CAMP1907	Peroxide stress regulator / Ferric uptake regulation protein (K03711)	X	X	X	X	X	X
	298	CAMP1908	Cation ABC transporter, periplasmic-binding protein (K09815)	X	X	X	X	X	X
	299	CAMP1909	Putative membrane protein	X	X	X	X	X	X
	300	CAMP1910	Hypothetical protein	X	X	X	X	X	X
	301	CAMP1911	Hypothetical protein	X	X	X	X	X	X
	302	CAMP1912	Hypothetical protein	X	X	X	X	X	X
	303	CAMP1913	Inner membrane protein CreD-like protein (K06143)	X	X	X	X	X	X
	304	CAMP1914	Hypothetical protein	X	X	X	X	X	X
	305	CAMP1915	Hypothetical protein	X	X	X	X	X	X
	306	CAMP1916	Small hydrophobic protein	X	X	X	X	X	X
	307	CAMP1917	Hypothetical protein	X	X	X	X	X	X
	308	CAMP1918	Putative P-loop ATPase	X	X	X	X	X	X
	309	CAMP1919	Adenine specific DNA methyltransferase	X	X	X	X	X	X
	310	CAMP1920	Hypothetical protein	X	X	X	X	X	X
	311	CAMP1921	Small hydrophobic protein	X	X	X	X	X	X
	312	CAMP1922	Hypothetical protein	X	X	X	X	X	X
	313	CAMP1923	Putative membrane protein	X	X	X	X	X	X
	314	CAMP1924	Hypothetical protein	X	X	X	X	X	X
	315	CAMP1925	Hypothetical protein	X	X	X	X	X	X
	316	CAMP1926	Alpha-1,4-N-acetylgalactosamine transferase PglH	X	X	X	X	X	X
	317	CAMP1927	Glycosyl transferase family 8 family	X	X	X	X	X	X
	318	CAMP1928	Putative glycosyltransferase	X	X	X	X	X	X
	319	CAMP1929	CDP-4-dehydro-6-deoxy-D-glucose 3-dehydratase (K12452)	X	X	X	X	X	X
	320	CAMP1930	UDP-glucose 4-epimerase (K02377)	X	X	X	X	X	X
	321	CAMP1931	Acetolactate synthase large subunit (K01652)	X	X	X	X	X	X
	322	CAMP1932	CDP-glucose 4,6-dehydratase-like protein (K01709)	X	X	X	X	X	X
	323	CAMP1933	Glucose-1-phosphate cytidylyltransferase (K00978)	X	X	X	X	X	X
	324	CAMP1934	Hypothetical protein	X	X	X	X	X	X
	325	CAMP1935	Hypothetical protein	X	X	X	X	X	X
	326	CAMP1936	GDP-mannose 4,6-dehydratase (K01711)	X	X	X	X	X	X
	327	CAMP1937	Mannose-1-phosphate guanylyltransferase (GDP) (K00971)	X	X	X	X	X	X
	328	CAMP1939	Highly acidic protein	X	X	X	X	X	X
	329	CAMP1940	Omega amidase (Nit2-like protein)	X	X	X	X	X	X
	330	CAMP1941	Putative polysaccharide deacetylase	X	X	X	X	X	X
	331	CAMP1942	Hypothetical protein	X	X	X	X	X	X
	332	CAMP1943	Putative metal chaperone, involved in Zn homeostasis, GTPase of COG0523 family	X	X	X	X	X	X
	333	CAMP1944	Sodium/pantothenate symporter, putative	X	X	X	X	X	X
	334	CAMP1945	Hypothetical protein	X	X	X	X	X	X
	335	CAMP1946	Hypothetical protein	X	X	X	X	X	X
	336	CAMP1947	Filamentous hemagglutinin domain protein	X	X	X	X	X	X
	337	CAMP1948	Methyltransferase, putative	X	X	X	X	X	X
	338	CAMP1949	Ribosomal RNA adenine dimethylase	X	X	X	X	X	X
	339	CAMP1950	Hypothetical protein	X	X	X	X	X	X
	340	CAMP1951	3-oxoacyl-[acyl-carrier-protein] synthase, KASIII (K00648)	X	X	X	X	X	X
	341	CAMP1952	Integral membrane protein, putative	X	X	X	X	X	X
	342	CAMP1953	Hypothetical protein	X	X	X	X	X	X
	343	CAMP1954	CMP-N-acetylneuraminate-beta-galactosamide- alpha-2,3-sialyltransferase	X	X	X	X	X	X
	344	CAMP1955	Unknown, Putative lipopolysaccharide biosynthesis protein	X	X	X	X	X	X
	345	CAMP1956	Hypothetical protein	X	X	X	X	X	X
	346	CAMP1957	Hypothetical protein	X	X	X	X	X	X
	347	CAMP1958	Transferase, putative	X	X	X	X	X	X
	348	CAMP1959	Long-chain-fatty-acid--CoA ligase	X	X	X	X	X	X
	349	CAMP1960	3-oxoacyl-[acyl-carrier protein] reductase (K00059)	X	X	X	X	X	X
	350	CAMP1961	Hypothetical protein	X	X	X	X	X	X
	351	CAMP1962	Hypothetical protein	X	X	X	X	X	X
	352	CAMP1963	2-C-methyl-D-erythritol 4-phosphate cytidylyltransferase (K00991)	X	X	X	X	X	X
	353	CAMP1964	DegT/DnrJ/EryC1/StrS aminotransferase	X	X	X	X	X	X
	354	CAMP1965	Hypothetical protein	X	X	X	X	X	X
	355	CAMP1966	glycosyl transferase	X	X	X	X	X	X
	356	CAMP1967	dTDP-glucose 4,6-dehydratase (K01710)	X	X	X	X	X	X
	357	CAMP1968	dTDP-4-dehydrorhamnose reductase (K00067)	X	X	X	X	X	X
	358	CAMP1969	Glucose-1-phosphate thymidylyltransferase (K00973)	X	X	X	X	X	X
	359	CAMP1970	DnaJ-like protein (K05801)	X	X	X	X	X	X
	360	CAMP1971	Hypothetical protein	X	X	X	X	X	X
	361	CAMP1972	Hypothetical protein	X	X	X	X	X	X
	362	CAMP1973	Hypothetical protein	X	X	X	X	X	X
	363	CAMP1974	Hypothetical protein	X	X	X	X	X	X
	364	CAMP1975	Hypothetical protein	X	X	X	X	X	X
	365	CAMP1976	Hypothetical protein	X	X	X	X	X	X
	366	CAMP1977	Mn2+/Fe2+ transporter, NRAMP family	X	X	X	X	X	X
	367	CAMP1978	Hypothetical protein possibly connected to lactam utilization and allophanate hydrolase	X	X	X	X	X	X
	368	CAMP1979	Transporter, putative	X	X	X	X	X	X
	369	CAMP1980	Type I restriction-modification system, restriction subunit R (K01153)	X	X	X	X	X	X
	370	CAMP1981	Translation-disabling ACNase RloC	X	X	X	X	X	X
	371	CAMP1982	Type I restriction-modification system, specificity subunit S (K01154)	X	X	X	X	X	X
	372	CAMP1983	MloA protein, putative	X	X	X	X	X	X
	373	CAMP1984	Hypothetical protein (K07002)	X	X	X	X	X	X
	374	CAMP1985	Sarcosine oxidase, putative (K02846)	X	X	X	X	X	X
	375	CAMP1986	NAD(P)H oxidoreductase YRKL / Putative NADPH-quinone reductase (modulator of drug activity B) / Flavodoxin 2	X	X	X	X	X	X
	376	CAMP1987	Catalase-like protein (K03781)	X	X	X	X	X	X
	377	CAMP1988	Arsenate reductase	X	X	X	X	X	X
	378	CAMP1989	Hypothetical protein	X	X	X	X	X	X
	379	CAMP1990	Major facilitator family transporter, putative (K08224)	X	X	X	X	X	X
	380	CAMP1991	Integral membrane protein, putative	X	X	X	X	X	X
	381	CAMP1992	TM2 domain family	X	X	X	X	X	X
	382	CAMP1993	Protein of unknown function DUF262 family	X	X	X	X	X	X
	383	CAMP1994	Hypothetical protein	X	X	X	X	X	X
	384	CAMP1996	Hypothetical protein	X	X	X	X	X	X
	385	CAMP1997	Hypothetical protein	X	X	X	X	X	X
	386	CAMP1998	Hypothetical protein	X	X	X	X	X	X
	387	CAMP1999	Hypothetical protein	X	X	X	X	X	X
	388	CAMP2000	Hypothetical protein	X	X	X	X	X	X
	389	CAMP2001	Hypothetical protein	X	X	X	X	X	X
	390	CAMP2002	Hypothetical protein	X	X	X	X	X	X
	391	CAMP2003	Hypothetical protein	X	X	X	X	X	X
	392	CAMP2004	YeeE/YedE family protein family (K07112)	X	X	X	X	X	X
	393	CAMP2008	CDP-4-dehydro-6-deoxy-D-glucose 3-dehydratase (K12452)	X	X	X	X	X	X
	394	CAMP2009	Acetyltransferase, GNAT family (K03789)	X	X	X	X	X	X
	395	CAMP2010	Formyl transferase domain protein	X	X	X	X	X	X
	396	CAMP2011	Hypothetical protein	X	X	X	X	X	X
	397	CAMP2015	N.A	X	X	X	X	X	X
	398	CAMP2016	Putative type II secretion system protein F	X	X	X	X	X	X
	399	CAMP2017	N.A	X	X	X	X	X	X
	400	CAMP2018	N.A	X	X	X	X	X	X
	401	CAMP2019	N.A	X	X	X	X	X	X
	402	CAMP2020	N.A	X	X	X	X	X	X
	403	CAMP2021	N.A	X	X	X	X	X	X
	404	CAMP2022	N.A	X	X	X	X	X	X
	405	CAMP2023	N.A	X	X	X	X	X	X
	406	CAMP0003	DNA gyrase subunit B (K02470)	new#1	new#1	new#1	new#1	new#1	new#1
	407	CAMP0007	Glutamate synthase (NADPH) large subunit (K00265)	new#1	new#1	new#1	new#1	new#1	new#1
	408	CAMP0022	Putative ribosomal pseudouridine synthase (K06180)	new#1	new#1	new#1	new#1	new#1	new#1
	409	CAMP0036	Putative cytochrome C	new#1	new#1	new#1	new#1	new#1	new#1
	410	CAMP0049	Putative periplasmic protein	new#1	new#1	new#1	new#1	new#1	new#1
	411	CAMP0112	Putative membrane protein	new#1	new#1	new#1	new#1	new#1	new#1
	412	CAMP0121	Putative glycoprotease family protein	new#1	new#1	new#1	new#1	new#1	new#1
	413	CAMP0122	Putative homoserine kinase (K00872)	new#1	new#1	new#1	new#1	new#1	new#1
	414	CAMP0124	Translation initiation factor IF-2 (K02519)	new#1	new#1	new#1	new#1	new#1	new#1
	415	CAMP0126	Conserved hypothetical protein Cj0138 (K09748)	new#1	new#1	new#1	new#1	new#1	new#1
	416	CAMP0128	Hypothetical protein Cj0140 (K19147)	new#1	new#1	new#1	new#1	new#1	new#1
	417	CAMP0131	Putative periplasmic solute binding protein for ABC transport system (K09815)	new#1	new#1	new#1	new#1	new#1	new#1
	418	CAMP0157	Hypothetical protein Cj0170	new#1	new#1	new#1	new#1	new#1	new#1
	419	CAMP0216	Putative MCP-domain signal transduction protein	new#1	new#1	new#1	new#1	new#1	new#1
	420	CAMP0217	Hypothetical protein Cj0247c	new#1	new#1	new#1	new#1	new#1	new#1
	421	CAMP0218	Hypothetical protein Cj0248	new#1	new#1	new#1	new#1	new#1	new#1
	422	CAMP0222	Molybdenum cofactor biosynthesis protein C (K03637)	new#1	new#1	new#1	new#1	new#1	new#1
	423	CAMP0230	Small hydrophobic protein	new#1	new#1	new#1	new#1	new#1	new#1
	424	CAMP0253	Chemotaxis histidine kinase (K03407)	new#1	new#1	new#1	new#1	new#1	new#1
	425	CAMP0295	Putative fatty acid/phospholipid synthesis protein (K03621)	new#1	new#1	new#1	new#1	new#1	new#1
	426	CAMP0308	Excinuclease ABC subunit A (K03701)	new#1	new#1	new#1	new#1	new#1	new#1
	427	CAMP0417	Putative membrane protein	new#1	new#1	new#1	new#1	new#1	new#1
	428	CAMP0446	Putative MFS (Major Facilitator Superfamily) transport protein	new#1	new#1	new#1	new#1	new#1	new#1
	429	CAMP0451	Putative aldehyde dehydrogenase N-terminus	new#1	new#1	new#1	new#1	new#1	new#1
	430	CAMP0495	OORA subunit of 2-oxoglutarate:acceptor oxidoreductase (K00174)	new#1	new#1	new#1	new#1	new#1	new#1
	431	CAMP0507	Flagellar hook-associated protein (K02407)	new#1	new#1	new#1	new#1	new#1	new#1
	432	CAMP0519	Putative MATE family transport protein	new#1	new#1	new#1	new#1	new#1	new#1
	433	CAMP0522	Hypothetical protein Cj0563	new#1	new#1	new#1	new#1	new#1	new#1
	434	CAMP0562	Putative polyphosphate kinase	new#1	new#1	new#1	new#1	new#1	new#1
	435	CAMP0586	Putative lipoprotein (K12689)	new#1	new#1	new#1	new#1	new#1	new#1
	436	CAMP0623	Putative periplasmic protein	new#1	new#1	new#1	new#1	new#1	new#1
	437	CAMP0624	Potassium-transporting ATPase B chain (K01547)	new#1	new#1	new#1	new#1	new#1	new#1
	438	CAMP0631	Invasion protein CipA	new#1	new#1	new#1	new#1	new#1	new#1
	439	CAMP0647	Putative protease (K08303)	new#1	new#1	new#1	new#1	new#1	new#1
	440	CAMP0750	Hypothetical protein Cj0815	new#1	new#1	new#1	new#1	new#1	new#1
	441	CAMP0803	Putative cytochrome C	new#1	new#1	new#1	new#1	new#1	new#1
	442	CAMP0804	Putative periplasmic protein	new#1	new#1	new#1	new#1	new#1	new#1
	443	CAMP0805	Very hypothetical protein Cj0877c	new#1	new#1	new#1	new#1	new#1	new#1
	444	CAMP0823	Phenylalanyl-tRNA synthetase beta chain (K01890)	new#1	new#1	new#1	new#1	new#1	new#1
	445	CAMP0834	Putative periplasmic protein	new#1	new#1	new#1	new#1	new#1	new#1
	446	CAMP0846	Putative ABC-type amino-acid transporter permease protein (K10040)	new#1	new#1	new#1	new#1	new#1	new#1
	447	CAMP0860	Putative sodium:amino-acid symporter family protein	new#1	new#1	new#1	new#1	new#1	new#1
	448	CAMP0861	Putative sodium:amino-acid symporter family protein (K03308)	new#1	new#1	new#1	new#1	new#1	new#1
	449	CAMP0884	Putative membrane protein (K03217)	new#1	new#1	new#1	new#1	new#1	new#1
	450	CAMP0892	Putative periplasmic protein	new#1	new#1	new#1	new#1	new#1	new#1
	451	CAMP0898	Putative outer-membrane protein	new#1	new#1	new#1	new#1	new#1	new#1
	452	CAMP0903	Putative peptidase (K01270)	new#1	new#1	new#1	new#1	new#1	new#1
	453	CAMP0905	Putative amino-acid transporter periplasmic solute-binding protein (K02030)	new#1	new#1	new#1	new#1	new#1	new#1
	454	CAMP0990	Conserved hypothetical protein Cj1069	new#1	new#1	new#1	new#1	new#1	new#1
	455	CAMP1031	Putative MCP-type signal transduction protein (K03406)	new#1	new#1	new#1	new#1	new#1	new#1
	456	CAMP1057	Putative glycosyltransferase	new#1	new#1	new#1	new#1	new#1	new#1
	457	CAMP1106	Arsenical pump membrane protein (K03893)	new#1	new#1	new#1	new#1	new#1	new#1
	458	CAMP1107	tRNA uridine 5-carboxymethylaminomethyl modification enzyme (K03495)	new#1	new#1	new#1	new#1	new#1	new#1
	459	CAMP1112	Putative periplasmic protein	new#1	new#1	new#1	new#1	new#1	new#1
	460	CAMP1124	Putative DNA repair protein RadA (ATP-dependant protease) (K04485)	new#1	new#1	new#1	new#1	new#1	new#1
	461	CAMP1178	Major outer membrane protein	new#1	new#1	new#1	new#1	new#1	new#1
	462	CAMP1250	PseD protein	new#1	new#1	new#1	new#1	new#1	new#1
	463	CAMP1251	Motility accessory factor (function unknown)	new#1	new#1	new#1	new#1	new#1	new#1
	464	CAMP1254	Flagellin (K02406)	new#1	new#1	new#1	new#1	new#1	new#1
	465	CAMP1255	Flagellin (K02406)	new#1	new#1	new#1	new#1	new#1	new#1
	466	CAMP1275	Polyphosphate kinase (K00937)	new#1	new#1	new#1	new#1	new#1	new#1
	467	CAMP1306	Putative cystathionine beta-lyase (K01760)	new#1	new#1	new#1	new#1	new#1	new#1
	468	CAMP1309	Ferrous iron transport protein (K04759)	new#1	new#1	new#1	new#1	new#1	new#1
	469	CAMP1310	Putative Ni/Fe-hydrogenase small subunit (K05927)	new#1	new#1	new#1	new#1	new#1	new#1
	470	CAMP1316	Conserved hypothetical protein Cj1405 (K09710)	new#1	new#1	new#1	new#1	new#1	new#1
	471	CAMP1317	Putative periplasmic protein	new#1	new#1	new#1	new#1	new#1	new#1
	472	CAMP1366	Putative periplasmic protein	new#1	new#1	new#1	new#1	new#1	new#1
	473	CAMP1418	Putative formate dehydrogenase large subunit (Selenocysteine containing) (K00123)	new#1	new#1	new#1	new#1	new#1	new#1
	474	CAMP1457	Putative transcriptional regulator	new#1	new#1	new#1	new#1	new#1	new#1
	475	CAMP1475	NADH dehydrogenase I chain A (K00330)	new#1	new#1	new#1	new#1	new#1	new#1
	476	CAMP1485	Conserved hypothetical protein Cj1189	new#1	new#1	new#1	new#1	new#1	new#1
	477	CAMP1498	Conserved hypothetical protein Cj1602 (K09805)	new#1	new#1	new#1	new#1	new#1	new#1
	478	CAMP1510	Haemin uptake system outer membrane receptor (K02014)	new#1	new#1	new#1	new#1	new#1	new#1
	479	CAMP1511	Putative haemin uptake system permease protein (K02015)	new#1	new#1	new#1	new#1	new#1	new#1
	480	CAMP1515	Alpha-ketoglutarate permease (K03761)	new#1	new#1	new#1	new#1	new#1	new#1
	481	CAMP1518	Riboflavin-specific deaminase/reductase (K11752)	new#1	new#1	new#1	new#1	new#1	new#1
	482	CAMP1523	Hypothetical protein Cj1627c	new#1	new#1	new#1	new#1	new#1	new#1
	483	CAMP1572	Putative lipoprotein (K12689)	new#1	new#1	new#1	new#1	new#1	new#1
	484	CAMP1580	Putative efflux protein	new#1	new#1	new#1	new#1	new#1	new#1
	485	CAMP1602	Putative ribosomal pseudouridine synthase (K06178)	new#1	new#1	new#1	new#1	new#1	new#1
	486	CAMP1613	Hypothetical protein Cj1720	new#1	new#1	new#1	new#1	new#1	new#1
	487	CAMP1614	Putative outer membrane protein	new#1	new#1	new#1	new#1	new#1	new#1
	488	CAMP1621	Small hydrophobic protein	new#1	new#1	new#1	new#1	new#1	new#1
	489	CAMP1622	Flagellar hook subunit protein (K02390)	new#1	new#1	new#1	new#1	new#1	new#1
	490	CAMP1624	Pseudogene (putative sodium:sulfate transmembrane transport protein)	new#1	new#1	new#1	new#1	new#1	new#1
	491	CAMP1627	Pseudogene (putative TonB-denpendent outer membrane receptor)	new#1	new#1	new#1	new#1	new#1	new#1
	492	CAMP1628	Pseudogene (ammonium transporter)	new#1	new#1	new#1	new#1	new#1	new#1
	493	CAMP1629	Pseudogene (conserved hypothetical protein)	new#1	new#1	new#1	new#1	new#1	new#1
	494	CAMP1630	Pseudogene (putative transmembrane transport protein)	new#1	new#1	new#1	new#1	new#1	new#1
	495	CAMP1631	Pseudogene (potassium-transporting ATPase A chain)	new#1	new#1	new#1	new#1	new#1	new#1
	496	CAMP1632	Pseudogene (potassium-transporting ATPase C chain)	new#1	new#1	new#1	new#1	new#1	new#1
	497	CAMP1634	Pseudogene (IS element transposase)	new#1	new#1	new#1	new#1	new#1	new#1
	498	CAMP1638	Pseudogene (putative glycerol-3-phosphate transporter)	new#1	new#1	new#1	new#1	new#1	new#1
	499	CAMP1745	N.A	new#1	new#1	new#1	new#1	new#1	new#1
	500	CAMP1773	N.A	new#1	new#1	new#1	new#1	new#1	new#1
	501	CAMP1889	Putative membrane protein	new#1	new#1	new#1	new#1	new#1	new#1
	502	CAMP1890	Putative membrane protein	new#1	new#1	new#1	new#1	new#1	new#1
	503	CAMP1938	Beta-1,4-galactosyltransferase (K07270)	new#1	new#1	new#1	new#1	new#1	new#1
	504	CAMP1995	McrBC restriction endonuclease system, McrB subunit, putative	new#1	new#1	new#1	new#1	new#1	new#1
	505	CAMP2005	2-oxoglutarate/malate translocator (K03319)	new#1	new#1	new#1	new#1	new#1	new#1
	506	CAMP2006	Sodium-dependent phosphate transporter (K03324)	new#1	new#1	new#1	new#1	new#1	new#1
	507	CAMP2007	Methyl-accepting chemotaxis protein (tlpB), putative (K03406)	new#1	new#1	new#1	new#1	new#1	new#1
	508	CAMP2024	N.A	new#1	new#1	new#1	new#1	new#1	new#1
	509	CAMP0001	Chromosomal replication initiator protein (K02313)	47	47	47	47	47	47
	510	CAMP0004	Monohaem cytochrome C	4	4	4	4	4	4
	511	CAMP0005	Molydopterin containing oxidoreductase (K07147)	3	3	3	3	3	3
	512	CAMP0006	Putative Na+/H+ antiporter family protein (K07084)	14	14	14	14	14	14
	513	CAMP0009	Glutamate synthase (NADPH) small subunit (K00266)	47	47	47	47	47	47
	514	CAMP0010	Ribonuclease HII (K03470)	31	31	31	31	31	31
	515	CAMP0011	Putative non-specific DNA binding protein (K02237)	9	9	9	9	9	9
	516	CAMP0012	Non-haem iron protein	35	35	35	35	35	35
	517	CAMP0013	Dihydroxy-acid dehydratase (K01687)	40	40	40	40	40	40
	518	CAMP0015	Hypothetical protein Cj0015c (K07023)	35	35	35	35	35	35
	519	CAMP0016	Putative transcriptional regulatory protein (K06920)	20	20	20	20	20	20
	520	CAMP0017	Disulphide bond formation protein	44	44	44	44	44	44
	521	CAMP0018	Disulphide bond formation protein	1	1	1	1	1	1
	522	CAMP0020	Cytochrome C551 peroxidase (K00428)	47	47	47	47	47	47
	523	CAMP0021	Putative fumarylacetoacetate (FAA) hydrolase family protein	31	31	31	31	31	31
	524	CAMP0023	Adenylosuccinate lyase (K01756)	19	19	19	19	19	19
	525	CAMP0024	Ribonucleoside-diphosphate reductase alpha chain (K00525)	21	21	21	21	21	21
	526	CAMP0025	Putative sodium:dicarboxylate family transmembrane symporter (K06956)	20	20	20	20	20	20
	527	CAMP0026	Thymidylate synthase (K03465)	380	380	380	380	380	380
	528	CAMP0027	CTP synthase (K01937)	21	21	21	21	21	21
	529	CAMP0028	Putative single-stranded-DNA-specific exonuclease (K07462)	16	16	16	16	16	16
	530	CAMP0029	Cytoplasmic L-asparaginase (K01424)	19	19	19	19	19	19
	531	CAMP0031	Putative type IIS restriction/modification enzyme	474	474	474	474	474	474
	532	CAMP0033	Putative periplasmic protein (K09797)	1038	1038	1038	1038	1038	1038
	533	CAMP0034	Putative efflux protein (K07552)	105	105	105	105	105	105
	534	CAMP0035	Hypothetical protein Cj0036	1455	1455	1455	1455	1455	1455
	535	CAMP0038	GTP-binding protein TypA homolog (K06207)	63	63	63	63	63	63
	536	CAMP0039	Hypothetical protein Cj0040	2	2	2	2	2	2
	537	CAMP0041	Putative flagellar hook assembly protein (K02389)	1	1	1	1	1	1
	538	CAMP0042	Flagellar hook protein (K02390)	1	1	1	1	1	1
	539	CAMP0043	Hypothetical protein Cj0044c	25	25	25	25	25	25
	540	CAMP0045	tRNA (5-methylaminomethyl-2-thiouridylate)-methyltransferase (K00566)	14	14	14	14	14	14
	541	CAMP0046	Putative lysine decarboxylase family protein (K06966)	12	12	12	12	12	12
	542	CAMP0047	Conserved hypothetical protein Cj0055c	5	5	5	5	5	5
	543	CAMP0048	Hypothetical protein Cj0056c	6	6	6	6	6	6
	544	CAMP0050	Putative peptidase C39 family protein (K06992)	3	3	3	3	3	3
	545	CAMP0051	Putative flagellar motor switch protein (K02417)	13	13	13	13	13	13
	546	CAMP0052	Flagellar motor switch protein (K02416)	13	13	13	13	13	13
	547	CAMP0053	RNA polymerase sigma factor for flagellar operon (K02405)	1	1	1	1	1	1
	548	CAMP0054	Putative integral membrane protein	1	1	1	1	1	1
	549	CAMP0055	Putative ATP-binding protein (K04562)	1	1	1	1	1	1
	550	CAMP0056	Flagellar biosynthesis protein (K02404)	1	1	1	1	1	1
	551	CAMP0057	Putative 2-amino-4-hydroxy-6-hydroxymethyldihydropteridine pyrophosphokinase (K00950)	1	1	1	1	1	1
	552	CAMP0058	3-dehydroquinate dehydratase (K03786)	1	1	1	1	1	1
	553	CAMP0059	Putative amidohydrolase family protein	1	1	1	1	1	1
	554	CAMP0060	Protease (K04773)	1	1	1	1	1	1
	555	CAMP0061	Hypothetical protein Cj0069	1	1	1	1	1	1
	556	CAMP0062	Hypothetical protein Cj0070c	1	1	1	1	1	1
	557	CAMP0063	Conserved hypothetical protein Cj0073c (K00782)	1	1	1	1	1	1
	558	CAMP0064	Putative iron-sulfur protein (K18929)	1	1	1	1	1	1
	559	CAMP0065	Putative oxidoreductase iron-sulfur subunit (K18928)	24	24	24	24	24	24
	560	CAMP0066	L-lactate permease (K03303)	1	1	1	1	1	1
	561	CAMP0067	Cytolethal distending toxin C (K11015)	1	1	1	1	1	1
	562	CAMP0068	Cytolethal distending toxin B (K11014)	1	1	1	1	1	1
	563	CAMP0069	Cytolethal distending toxin A (K11013)	1	1	1	1	1	1
	564	CAMP0070	Putative membrane protein	1	1	1	1	1	1
	565	CAMP0071	Cytochrome bd oxidase subunit I (K00425)	1	1	1	1	1	1
	566	CAMP0072	Cytochrome bd oxidase subunit II (K00426)	1	1	1	1	1	1
	567	CAMP0073	Putative amino acid recemase	1	1	1	1	1	1
	568	CAMP0074	Uracil-DNA glycosylase (K03648)	1	1	1	1	1	1
	569	CAMP0075	Aspartate ammonia-lyase (K01744)	33	33	33	33	33	33
	570	CAMP0076	Anaerobic C4-dicarboxylate transporter (K07791)	1	1	1	1	1	1
	571	CAMP0077	Putative lipoprotein (K09859)	1	1	1	1	1	1
	572	CAMP0078	Putative lipoprotein	1	1	1	1	1	1
	573	CAMP0079	Putative lipoprotein (K07337)	1	1	1	1	1	1
	574	CAMP0080	Putative periplasmic protein	1	1	1	1	1	1
	575	CAMP0081	Putative periplasmic protein	1	1	1	1	1	1
	576	CAMP0084	GTP-binding protein (K03979)	1	1	1	1	1	1
	577	CAMP0085	Glutamate 5-kinase (K00931)	1	1	1	1	1	1
	578	CAMP0086	Methionyl-tRNA formyltransferase (K00604)	1	1	1	1	1	1
	579	CAMP0087	Putative biotin--[acetyl-CoA-carboxylase] synthetase (K03524)	1	1	1	1	1	1
	580	CAMP0088	ParA family protein (K03496)	1	1	1	1	1	1
	581	CAMP0090	ATP synthase F0 sector B' subunit (K02109)	1	1	1	1	1	1
	582	CAMP0091	ATP synthase F0 sector B subunit (K02109)	1	1	1	1	1	1
	583	CAMP0092	ATP synthase F1 sector delta subunit (K02113)	1	1	1	1	1	1
	584	CAMP0093	ATP synthase F1 sector alpha subunit (K02111)	1	1	1	1	1	1
	585	CAMP0094	ATP synthase F1 sector gamma subunit (K02115)	1	1	1	1	1	1
	586	CAMP0095	ATP synthase F1 sector beta subunit (K02112)	1	1	1	1	1	1
	587	CAMP0096	ATP synthase F1 sector epsilon subunit (K02114)	1	1	1	1	1	1
	588	CAMP0097	Putative MotA/TolQ/ExbB proton channel family protein	1	1	1	1	1	1
	589	CAMP0098	Putative exbD/tolR family transport protein (K03559)	1	1	1	1	1	1
	590	CAMP0099	Putative periplasmic protein (K03832)	1	1	1	1	1	1
	591	CAMP0100	Putative TolB precursor protein (K03641)	1	1	1	1	1	1
	592	CAMP0101	Peptidoglycan associated lipoprotein (omp18) (K03640)	1	1	1	1	1	1
	593	CAMP0102	Putative periplasmic protein	1	1	1	1	1	1
	594	CAMP0103	FKBP-type peptidyl-prolyl cis-trans isomerase (K03775)	1	1	1	1	1	1
	595	CAMP0104	Malonyl CoA-acyl carrier protein transacylase (K00645)	1	1	1	1	1	1
	596	CAMP0105	5'-methylthioadenosine/S-adenosylhomocysteine nucleosidase (K18284)	1	1	1	1	1	1
	597	CAMP0106	Conserved hypothetical protein Cj0118	1	1	1	1	1	1
	598	CAMP0107	Putative hydrolase	1	1	1	1	1	1
	599	CAMP0108	Hypothetical protein Cj0120	1	1	1	1	1	1
	600	CAMP0109	Conserved hypothetical protein Cj0121 (K07042)	1	1	1	1	1	1
	601	CAMP0110	Hypothetical protein Cj0122	1	1	1	1	1	1
	602	CAMP0111	Putative tRNA-dihydrouridine synthase (K05540)	1	1	1	1	1	1
	603	CAMP0113	Hypothetical protein Cj0125c (K06204)	66	66	66	66	66	66
	604	CAMP0114	Conserved hypothetical protein Cj0126c (K00783)	23	23	23	23	23	23
	605	CAMP0115	Acetyl-coenzyme A carboxylase carboxyl transferase subunit beta (K01963)	183	183	183	183	183	183
	606	CAMP0116	Putative inositol monophosphatase family protein (K01092)	71	71	71	71	71	71
	607	CAMP0117	Outer membrane protein (K07277)	359	359	359	359	359	359
	608	CAMP0118	Putative prephenate dehydrogenase (K04517)	154	154	154	154	154	154
	609	CAMP0119	Putative peptidase M23 family protein	135	135	135	135	135	135
	610	CAMP0120	UDP-3-O-[3-hydroxymyristoyl] n-acetylglucosamine deacetylase (K02535)	176	176	176	176	176	176
	611	CAMP0123	Conserved hypothetical protein Cj0135	16	16	16	16	16	16
	612	CAMP0125	Putative ribosome-binding factor A (K02834)	78	78	78	78	78	78
	613	CAMP0129	Putative ABC transporter integral membrane protein (K09816)	138	138	138	138	138	138
	614	CAMP0130	Putative ABC transporter ATP-binding protein (K09817)	31	31	31	31	31	31
	615	CAMP0133	Putative TAT (Twin-Arginine Translocation) pathway signal sequence domain protein (K07093)	1	1	1	1	1	1
	616	CAMP0134	Thioredoxin reductase (K00384)	1	1	1	1	1	1
	617	CAMP0135	Thioredoxin (K03671)	1	1	1	1	1	1
	618	CAMP0136	Conserved hypothetical protein Cj0148c (K07460)	1	1	1	1	1	1
	619	CAMP0137	Homoserine dehydrogenase (K00003)	1	1	1	1	1	1
	620	CAMP0138	Aminotransferase (K14261)	1	1	1	1	1	1
	621	CAMP0139	Putative periplasmic protein	1	1	1	1	1	1
	622	CAMP0140	Putative membrane protein	1	1	1	1	1	1
	623	CAMP0141	Putative rRNA methylase (K03218)	1	1	1	1	1	1
	624	CAMP0142	Putative tetrapyrrole methylase family protein (K07056)	1	1	1	1	1	1
	625	CAMP0145	Putative integral membrane protein	1	1	1	1	1	1
	626	CAMP0146	Putative haem-binding lipoprotein	1	1	1	1	1	1
	627	CAMP0147	Putative 6-pyruvoyl tetrahydropterin synthase (K01737)	1	1	1	1	1	1
	628	CAMP0148	Putative radical SAM domain protein (K04071)	1	1	1	1	1	1
	629	CAMP0149	Putative molybdenum cofactor biosynthesis protein A (K03639)	1	1	1	1	1	1
	630	CAMP0150	Putative periplasmic protein	1	1	1	1	1	1
	631	CAMP0151	Hypothetical protein Cj0163c	1	1	1	1	1	1
	632	CAMP0152	Putative 4-hydroxybenzoate octaprenyltransferase (K03179)	1	1	1	1	1	1
	633	CAMP0153	tRNA delta(2)-isopentenylpyrophosphate transferase (K00791)	1	1	1	1	1	1
	634	CAMP0154	Putative integral membrane protein	1	1	1	1	1	1
	635	CAMP0155	Putative periplasmic protein	3	3	3	3	3	3
	636	CAMP0156	Superoxide dismutase (Fe) (K04564)	27	27	27	27	27	27
	637	CAMP0158	Putative saccharopine dehydrogenase (K00290)	1	1	1	1	1	1
	638	CAMP0159	Putative iron-uptake ABC transport system ATP-binding protein (K02010)	1	1	1	1	1	1
	639	CAMP0160	Putative iron-uptake ABC transport system permease protein (K02011)	1	1	1	1	1	1
	640	CAMP0161	Putative iron-uptake ABC transport system,periplasmic iron-binding protein (K02012)	1	1	1	1	1	1
	641	CAMP0162	Putative lipoprotein	1	1	1	1	1	1
	642	CAMP0163	Putative iron transport protein	12	12	12	12	12	12
	643	CAMP0164	Putative TonB-denpendent outer membrane receptor (K16087)	1	1	1	1	1	1
	644	CAMP0165	Biopolymer transport protein (K03561)	1	1	1	1	1	1
	645	CAMP0166	Biopolymer transport protein (K03559)	1	1	1	1	1	1
	646	CAMP0167	TonB transport protein (K03832)	1	1	1	1	1	1
	647	CAMP0168	Putative transmembrane transport protein (K17938)	672	672	672	672	672	672
	648	CAMP0169	Putative integral membrane protein with haemolysin domain	1	1	1	1	1	1
	649	CAMP0170	Putative serine/threonine protein phosphatase	2	2	2	2	2	2
	650	CAMP0171	Putative phnA domain protein	17	17	17	17	17	17
	651	CAMP0172	Putative TerC family integral membrane protein	5	5	5	5	5	5
	652	CAMP0173	Phosphoribosylglycinamide formyltransferase (K11175)	13	13	13	13	13	13
	653	CAMP0174	Putative kinase	1	1	1	1	1	1
	654	CAMP0175	Conserved hypothetical protein Cj0189c	1	1	1	1	1	1
	655	CAMP0176	Conserved hypothetical protein Cj0190c (K07391)	14	14	14	14	14	14
	656	CAMP0177	Polypeptide deformylase (K01462)	17	17	17	17	17	17
	657	CAMP0178	ATP-dependent Clp protease proteolytic subunit (K01358)	1	1	1	1	1	1
	658	CAMP0179	Trigger factor (peptidyl-prolyl cis /trans isomerase, chaperone) (K03545)	1	1	1	1	1	1
	659	CAMP0180	GTP cyclohydrolase I (K01495)	1	1	1	1	1	1
	660	CAMP0181	Flagellum-specific ATP synthase (K02412)	1	1	1	1	1	1
	661	CAMP0182	Amidophosphoribosyltransferase (K00764)	27	27	27	27	27	27
	662	CAMP0183	Dihydrodipicolinate reductase (K00215)	1	1	1	1	1	1
	663	CAMP0184	Helicase-like protein (K07478)	1	1	1	1	1	1
	664	CAMP0186	Putative periplasmic protein	1	1	1	1	1	1
	665	CAMP0187	Putative integral membrane protein	1	1	1	1	1	1
	666	CAMP0188	Hypothetical protein Cj0202c	1	1	1	1	1	1
	667	CAMP0189	Putative citrate transporter (K03300)	1	1	1	1	1	1
	668	CAMP0190	Putative oligopeptide transporter, OPT family	30	30	30	30	30	30
	669	CAMP0191	Undecaprenyl-diphosphatase (K06153)	1	1	1	1	1	1
	670	CAMP0192	Threonyl-tRNA synthetase (K01868)	1	1	1	1	1	1
	671	CAMP0193	Translation initiation factor IF-3 (K02520)	1	1	1	1	1	1
	672	CAMP0194	Putative DNA modification methylase (adenine-specific methyltransferase) (K07318)	1	1	1	1	1	1
	673	CAMP0195	N-acetyl-gamma-glutamyl-phosphate reductase (K00145)	1	1	1	1	1	1
	674	CAMP0196	Putative acetyltransferase	1	1	1	1	1	1
	675	CAMP0197	Acetylglutamate kinase (K00930)	1	1	1	1	1	1
	676	CAMP0198	Putative acetylornithine/succinyldiaminopimelate aminotransferase (K00818)	40	40	40	40	40	40
	677	CAMP0199	Protein-L-isoaspartate O-methyltransferase (K00573)	1	1	1	1	1	1
	678	CAMP0200	Putative acetyltransferase	16	16	16	16	16	16
	679	CAMP0201	Putative transferase protein (K00763)	1	1	1	1	1	1
	680	CAMP0202	Ribonucleoside-diphosphate reductase beta chain (K00526)	1	1	1	1	1	1
	681	CAMP0203	Putative integral membrane protein	1	1	1	1	1	1
	682	CAMP0204	Putative orotate phosphoribosyltransferase (K00762)	1	1	1	1	1	1
	683	CAMP0205	Ribosome recycling factor (K02838)	1	1	1	1	1	1
	684	CAMP0206	Putative protein-export membrane protein (K03075)	1	1	1	1	1	1
	685	CAMP0207	Putative integral membrane protein (K06890)	1	1	1	1	1	1
	686	CAMP0208	Carbonic anyhydrase (K01673)	1	1	1	1	1	1
	687	CAMP0209	Putative mechanosensitive ion channel family protein (K16052)	1	1	1	1	1	1
	688	CAMP0210	NifU protein homolog (K13819)	1	1	1	1	1	1
	689	CAMP0211	Cysteine desulfurase (NifS protein homolog) (K04487)	1	1	1	1	1	1
	690	CAMP0212	Putative iron-binding protein	1	1	1	1	1	1
	691	CAMP0213	Hypothetical protein Cj0243c	1	1	1	1	1	1
	692	CAMP0219	Hypothetical protein Cj0249	60	60	60	60	60	60
	693	CAMP0220	Putative MFS (Major Facilitator Superfamily) transport protein	110	110	110	110	110	110
	694	CAMP0221	Highly acidic protein	33	33	33	33	33	33
	695	CAMP0223	Hypothetical protein Cj0253	37	37	37	37	37	37
	696	CAMP0224	Hypothetical protein Cj0254	70	70	70	70	70	70
	697	CAMP0225	Exodeoxyribonuclease (K01142)	83	83	83	83	83	83
	698	CAMP0226	Putative sulfatase family protein (K03760)	1887	1887	1887	1887	1887	1887
	699	CAMP0227	Diacylglycerol kinase (K00901)	78	78	78	78	78	78
	700	CAMP0228	Putative bacterial regulatory protein, ArsR family	17	17	17	17	17	17
	701	CAMP0229	Dihydroorotase (K01465)	133	133	133	133	133	133
	702	CAMP0231	Putative SAM-dependent methyltransferase	98	98	98	98	98	98
	703	CAMP0233	Zinc transporter (K07238)	29	29	29	29	29	29
	704	CAMP0234	Molybdopterin containing oxidoreductase (K07812)	31	31	31	31	31	31
	705	CAMP0235	Putative cytochrome C-type haem-binding periplasmic protein (K03532)	1	1	1	1	1	1
	706	CAMP0236	Putative integral membrane protein	28	28	28	28	28	28
	707	CAMP0237	Putative integral membrane protein	1	1	1	1	1	1
	708	CAMP0238	Putative transmembrane protein	1	1	1	1	1	1
	709	CAMP0239	Branched-chain amino acid aminotransferase (K00826)	1	1	1	1	1	1
	710	CAMP0240	Putative tautomerase family protein (K01821)	1	1	1	1	1	1
	711	CAMP0241	Bacterioferritin comigratory protein homolog (K03564)	1	1	1	1	1	1
	712	CAMP0242	Conserved hypothetical protein Cj0272 (K09765)	1	1	1	1	1	1
	713	CAMP0243	(3R)-hydroxymyristoyl-[acyl carrier protein] dehydratase (K02372)	1	1	1	1	1	1
	714	CAMP0244	Acyl-[acyl-carrier-protein]--UDP-N- acetylglucosamine O-acyltransferase (K00677)	1	1	1	1	1	1
	715	CAMP0245	ATP-dependent Clp protease ATP-binding subunit (K03544)	1	1	1	1	1	1
	716	CAMP0247	Homolog of E. coli rod shape-determining protein (K03570)	1	1	1	1	1	1
	717	CAMP0248	Carbamoyl-phosphate synthase large chain (K01955)	1212	1212	1212	1212	1212	1212
	718	CAMP0249	Hypothetical protein Cj0280	29	29	29	29	29	29
	719	CAMP0250	Putative transaldolase (K00616)	38	38	38	38	38	38
	720	CAMP0251	Putative phosphoserine phosphatase (K01079)	34	34	34	34	34	34
	721	CAMP0252	Chemotaxis protein (K03408)	16	16	16	16	16	16
	722	CAMP0254	Chemotaxis protein (K03415)	30	30	30	30	30	30
	723	CAMP0255	Hypothetical protein Cj0286c (K03269)	22	22	22	22	22	22
	724	CAMP0256	Transcription elongation factor (K03624)	29	29	29	29	29	29
	725	CAMP0257	Lipid-A-disaccharide synthase (K00748)	612	612	612	612	612	612
	726	CAMP0258	Major antigenic peptide PEB3 (K10938)	1	1	1	1	1	1
	727	CAMP0259	Multifunctional protein SurE homolog (K03787)	1	1	1	1	1	1
	728	CAMP0261	Putative acetyltransferase (K03830)	1	1	1	1	1	1
	729	CAMP0262	Aspartate 1-decarboxylase precursor (K01579)	1	1	1	1	1	1
	730	CAMP0263	Pantoate--beta-alanine ligase (K01918)	1	1	1	1	1	1
	731	CAMP0264	3-methyl-2-oxobutanoate hydroxymethyltransferase (K00606)	1	1	1	1	1	1
	732	CAMP0265	Putative periplasmic beta-lactamase (K19210)	1	1	1	1	1	1
	733	CAMP0266	Putative molybdenum transport ATP-binding protein (K02017)	1	1	1	1	1	1
	734	CAMP0267	Putative molybdenum transport system permease protein (K02018)	14	14	14	14	14	14
	735	CAMP0268	Putative molybdenum-pterin binding protein	3	3	3	3	3	3
	736	CAMP0269	Putative molybdate-binding lipoprotein (K02020)	33	33	33	33	33	33
	737	CAMP0270	Putative biotin synthesis protein (K02169)	1	1	1	1	1	1
	738	CAMP0271	Conserved hypothetical protein Cj0305c (K09789)	1	1	1	1	1	1
	739	CAMP0272	8-amino-7-oxononanoate synthase (K00652)	1	1	1	1	1	1
	740	CAMP0273	Adenosylmethionine-8-amino-7-oxononanoate aminotransferase (K00833)	1	1	1	1	1	1
	741	CAMP0274	Putative dethiobiotin synthetase (K01935)	1	1	1	1	1	1
	742	CAMP0275	Putative efflux protein (K18925)	1	1	1	1	1	1
	743	CAMP0276	Putative efflux protein (K18924)	1	1	1	1	1	1
	744	CAMP0277	Putative 50S ribosomal protein L25 (general stress protein Ctc) (K02897)	1	1	1	1	1	1
	745	CAMP0278	Peptidyl-tRNA hydrolase (K01056)	1	1	1	1	1	1
	746	CAMP0280	Diaminopimelate decarboxylase (K01586)	1	1	1	1	1	1
	747	CAMP0281	Putative HAD-superfamily hydrolase, subfamily IIA (K02566)	1	1	1	1	1	1
	748	CAMP0282	Chorismate mutase/prephenate dehydratase (K14170)	1	1	1	1	1	1
	749	CAMP0283	Histidinol-phosphate aminotransferase (K00817)	1	1	1	1	1	1
	750	CAMP0284	Flagellar M-ring protein (K02409)	36	36	36	36	36	36
	751	CAMP0285	Flagellar motor switch protein (K02410)	1	1	1	1	1	1
	752	CAMP0286	Putative flagellar assembly protein (K02411)	1	1	1	1	1	1
	753	CAMP0287	L-deoxy-D-xylulose-5-phosphate synthase (K01662)	39	39	39	39	39	39
	754	CAMP0288	Peroxide stress regulator (K09825)	1	1	1	1	1	1
	755	CAMP0290	Ubiquinone/menaquinone biosynthesis methlytransferase (K03183)	1	1	1	1	1	1
	756	CAMP0291	Exodeoxyribonuclease VII large subunit (K03601)	1	1	1	1	1	1
	757	CAMP0292	Phosphoserine aminotransferase (K00831)	1	1	1	1	1	1
	758	CAMP0293	Putative endoribonuclease L-PSP family protein	1	1	1	1	1	1
	759	CAMP0294	3-oxoacyl-[acyl-carrier-protein] synthase (K00648)	28	28	28	28	28	28
	760	CAMP0297	Hypothetical protein Cj0331c	10	10	10	10	10	10
	761	CAMP0298	Nucleoside diphosphate kinase (K00940)	1	1	1	1	1	1
	762	CAMP0299	Ferredoxin	1	1	1	1	1	1
	763	CAMP0300	Alkyl hydroperoxide reductase (K03386)	23	23	23	23	23	23
	764	CAMP0301	Flagellar biosynthetic protein (K02401)	13	13	13	13	13	13
	765	CAMP0302	Putative flagellar motor protein (K02557)	3	3	3	3	3	3
	766	CAMP0303	Putative flagellar motor proton channel (K02556)	12	12	12	12	12	12
	767	CAMP0304	DNA polymerase I (K02335)	12	12	12	12	12	12
	768	CAMP0305	Putative MFS (Major Facilitator Superfamily) transport protein (K08173)	3	3	3	3	3	3
	769	CAMP0306	Putative nucleoside hydrolase	3	3	3	3	3	3
	770	CAMP0307	Putative integral membrane protein	11	11	11	11	11	11
	771	CAMP0309	Putative integral membrane protein (K07090)	1	1	1	1	1	1
	772	CAMP0310	Hypothetical protein Cj0344	1	1	1	1	1	1
	773	CAMP0312	Anthranilate synthase component II (K13497)	1	1	1	1	1	1
	774	CAMP0313	N-(5'-phosphoribosyl)anthranilate isomerase (K01817)	1	1	1	1	1	1
	775	CAMP0314	Tryptophan synthase beta chain (K01696)	29	29	29	29	29	29
	776	CAMP0315	Tryptophan synthase alpha chain (K01695)	20	20	20	20	20	20
	777	CAMP0316	Hypothetical protein Cj0350	5	5	5	5	5	5
	778	CAMP0317	Flagellar motor switch protein (K02417)	5	5	5	5	5	5
	779	CAMP0318	Putative transmembrane protein	8	8	8	8	8	8
	780	CAMP0319	Phosphatase (K01524)	21	21	21	21	21	21
	781	CAMP0320	Ferredoxin	1	1	1	1	1	1
	782	CAMP0321	Two-component regulator (K02483)	18	18	18	18	18	18
	783	CAMP0322	Putative dihydroneopterin aldolase (K01633)	1	1	1	1	1	1
	784	CAMP0323	Putative integral membrane protein (K08591)	1	1	1	1	1	1
	785	CAMP0324	Putative cytochrome C551 peroxidase (K00428)	17	17	17	17	17	17
	786	CAMP0325	Phosphoglucosamine mutase (K03431)	23	23	23	23	23	23
	787	CAMP0326	Lipoprotein signal peptidase (K03101)	11	11	11	11	11	11
	788	CAMP0327	Putative integral membrane protein (K08973)	19	19	19	19	19	19
	789	CAMP0328	Putative oxygen-independent coproporphyrinogen III oxidase	5	5	5	5	5	5
	790	CAMP0329	Hypothetical protein Cj0364	1	1	1	1	1	1
	791	CAMP0330	Outer membrane channel protein CmeC (multidrug efflux system CmeABC) (K18139)	1	1	1	1	1	1
	792	CAMP0331	Inner membrane efflux transporter CmeB (multidrug efflux system CmeABC) (K18138)	604	604	604	604	604	604
	793	CAMP0332	Periplasmic fusion protein CmeA (multidrug efflux system CmeABC) (K03585)	1	1	1	1	1	1
	794	CAMP0333	Transcriptional regulator CmeR (K18992)	1	1	1	1	1	1
	795	CAMP0334	Putative ferredoxin domain-containing integral membrane protein	1	1	1	1	1	1
	796	CAMP0336	Putative flagellar motility protein	1	1	1	1	1	1
	797	CAMP0337	Putative glutathionylspermidine synthase (K01917)	1	1	1	1	1	1
	798	CAMP0338	Putative D-2-hydroxyacid dehydrogenase	1	1	1	1	1	1
	799	CAMP0339	Conserved hypothetical protein Cj0374 (K09767)	1	1	1	1	1	1
	800	CAMP0340	Putative lipoprotein	1	1	1	1	1	1
	801	CAMP0341	Putative periplasmic protein	24	24	24	24	24	24
	802	CAMP0342	Putative AAA family ATPase	6	6	6	6	6	6
	803	CAMP0343	Putative ferric reductase-like transmembrane protein (K17247)	78	78	78	78	78	78
	804	CAMP0344	Putative molybdenum containing oxidoreductase (K07147)	14	14	14	14	14	14
	805	CAMP0346	Orotidine 5'-phosphate decarboxylase (K01591)	25	25	25	25	25	25
	806	CAMP0347	Transcription termination protein (K03625)	1	1	1	1	1	1
	807	CAMP0348	6,7-dimethyl-8-ribityllumazine synthase (K00794)	1	1	1	1	1	1
	808	CAMP0349	3-deoxy-8-phosphooctulonate synthase (K01627)	1	1	1	1	1	1
	809	CAMP0350	Putative integral membrane protein	21	21	21	21	21	21
	810	CAMP0351	Putative GTP-binding protein (K03977)	1	1	1	1	1	1
	811	CAMP0352	Shikimate kinase (K00891)	321	321	321	321	321	321
	812	CAMP0353	Tryptophanyl-tRNA synthetase (K01867)	1	1	1	1	1	1
	813	CAMP0354	Seryl-tRNA synthetase (K01875)	1	1	1	1	1	1
	814	CAMP0355	Putative transmembrane protein	1	1	1	1	1	1
	815	CAMP0356	Hypothetical protein Cj0391c	1	1	1	1	1	1
	816	CAMP0357	Pyruvate kinase (K00873)	1	1	1	1	1	1
	817	CAMP0358	Putative malate:quinone oxidoreductase (K00116)	1	1	1	1	1	1
	818	CAMP0359	Putative transcriptional activator (K03525)	24	24	24	24	24	24
	819	CAMP0360	Hypothetical protein Cj0395c	1	1	1	1	1	1
	820	CAMP0361	Putative lipoprotein	1	1	1	1	1	1
	821	CAMP0362	Hypothetical protein Cj0397c	1	1	1	1	1	1
	822	CAMP0363	Glu-tRNAGln amidotransferase subunit C (K02435)	6	6	6	6	6	6
	823	CAMP0364	Colicin V production protein homolog (K03558)	1	1	1	1	1	1
	824	CAMP0365	Ferric uptake regulator (K03711)	1	1	1	1	1	1
	825	CAMP0366	Lysyl-tRNA synthetase (K04567)	1	1	1	1	1	1
	826	CAMP0367	Serine hydroxymethyltransferase (K00600)	1	1	1	1	1	1
	827	CAMP0368	Hypothetical protein Cj0403	1	1	1	1	1	1
	828	CAMP0369	Putative transmembrane protein (K03749)	16	16	16	16	16	16
	829	CAMP0370	Shikimate 5-dehydrogenase (K00014)	23	23	23	23	23	23
	830	CAMP0371	Putative lipoprotein	276	276	276	276	276	276
	831	CAMP0372	Prolipoprotein diacylglyceryl transferase (K13292)	12	12	12	12	12	12
	832	CAMP0373	Fumarate reductase cytochrome B subunit (K00246)	3	3	3	3	3	3
	833	CAMP0374	Fumarate reductase flavoprotein subunit (K00244)	14	14	14	14	14	14
	834	CAMP0375	Fumarate reductase iron-sulfur protein (K00245)	11	11	11	11	11	11
	835	CAMP0376	Putative ATP/GTP binding protein	26	26	26	26	26	26
	836	CAMP0378	Putative periplasmic protein (K07126)	273	273	273	273	273	273
	837	CAMP0379	Putative oxidoreductase subunit (K06152)	1	1	1	1	1	1
	838	CAMP0380	Putative GMC oxidoreductase subunit (K06151)	1	1	1	1	1	1
	839	CAMP0381	Hypothetical protein Cj0416	1	1	1	1	1	1
	840	CAMP0382	Hypothetical protein Cj0417	1	1	1	1	1	1
	841	CAMP0383	Hypothetical protein Cj0418c	1	1	1	1	1	1
	842	CAMP0384	Putative histidine triad (HIT) family protein	1	1	1	1	1	1
	843	CAMP0385	Putative periplasmic protein	1	1	1	1	1	1
	844	CAMP0386	Putative integral membrane protein	1	1	1	1	1	1
	845	CAMP0387	Putative H-T-H containing protein	1	1	1	1	1	1
	846	CAMP0388	Putative integral membrane protein	1	1	1	1	1	1
	847	CAMP0389	Putative acidic periplasmic protein	3	3	3	3	3	3
	848	CAMP0390	Putative periplasmic protein	1	1	1	1	1	1
	849	CAMP0392	Hypothetical protein Cj0427	1	1	1	1	1	1
	850	CAMP0393	Hypothetical protein Cj0428	1	1	1	1	1	1
	851	CAMP0394	Conserved hypothetical protein Cj0429c	1	1	1	1	1	1
	852	CAMP0395	Putative integral membrane protein	1	1	1	1	1	1
	853	CAMP0396	Putative periplasmic ATP/GTP-binding protein	2	2	2	2	2	2
	854	CAMP0397	UDP-N-acetylmuramoylalanine--D-glutamate ligase (K01925)	1	1	1	1	1	1
	855	CAMP0398	Phospho-N-acetylmuramoyl-pentapeptide- transferase (K01000)	1	1	1	1	1	1
	856	CAMP0399	2,3-bisphosphoglycerate-independent phosphoglycerate mutase (K15633)	1	1	1	1	1	1
	857	CAMP0400	3-oxoacyl-[acyl-carrier protein] reductase (K00059)	1	1	1	1	1	1
	858	CAMP0401	Putative pyridoxamine 5'-phosphate oxidase	1	1	1	1	1	1
	859	CAMP0402	Succinate dehydrogenase flavoprotein subunit (K00239)	1	1	1	1	1	1
	860	CAMP0403	Putative succinate dehydrogenase iron-sulfur protein (K00240)	1	1	1	1	1	1
	861	CAMP0404	Putative succinate dehydrogenase subunit C (K00241)	1	1	1	1	1	1
	862	CAMP0405	Putative transcriptional regulator (K03707)	1	1	1	1	1	1
	863	CAMP0406	Acyl carrier protein (K02078)	1	1	1	1	1	1
	864	CAMP0407	3-oxoacyl-[acyl-carrier-protein] synthase (K09458)	1	1	1	1	1	1
	865	CAMP0408	Acetyl-coenzyme A carboxylase carboxyl transferase subunit alpha (K01962)	1	1	1	1	1	1
	866	CAMP0409	Putative NUDIX hydrolase family protein (K08077)	27	27	27	27	27	27
	867	CAMP0410	Putative MCP-type signal transduction protein	1	1	1	1	1	1
	868	CAMP0411	Conserved hypothetical protein Cj0449c (K09794)	1	1	1	1	1	1
	869	CAMP0413	Ribulose-phosphate 3-epimerase (K01783)	1	1	1	1	1	1
	870	CAMP0414	Exonuclease, dna polymerase III epsilon subunit (K02342)	1	1	1	1	1	1
	871	CAMP0415	Thiamin biosynthesis protein ThiC (K03147)	1	1	1	1	1	1
	872	CAMP0416	Putative membrane protein	1	1	1	1	1	1
	873	CAMP0418	Hypothetical protein Cj0456c	1	1	1	1	1	1
	874	CAMP0419	Putative lipoprotein (K09778)	1	1	1	1	1	1
	875	CAMP0420	Putative tRNA 2-methylthioadenosine synthase (K06168)	1	1	1	1	1	1
	876	CAMP0421	Hypothetical protein Cj0459c	1	1	1	1	1	1
	877	CAMP0422	Transcription termination factor (K02600)	1	1	1	1	1	1
	878	CAMP0423	Putative MFS (Major Facilitator Superfamily) transport protein	1	1	1	1	1	1
	879	CAMP0424	Putative radical SAM domain protein (K11784)	1	1	1	1	1	1
	880	CAMP0425	Zinc protease-like protein	1	1	1	1	1	1
	881	CAMP0426	ATP-dependent DNA helicase (K03655)	1	1	1	1	1	1
	882	CAMP0427	Group III truncated haemoglobin (K06886)	1	1	1	1	1	1
	883	CAMP0428	Transcriptional regulator (K01420)	1	1	1	1	1	1
	884	CAMP0429	Amino-acid ABC transporter integral membrane protein (K02029)	1	1	1	1	1	1
	885	CAMP0430	Amino-acid ABC transporter integral membrane protein (K02029)	23	23	23	23	23	23
	886	CAMP0431	Amino-acid ABC transporter ATP-binding protein (K02028)	1	1	1	1	1	1
	887	CAMP0432	Elongation factor TU (K02358)	25	25	25	25	25	25
	888	CAMP0434	Preprotein translocase SecE subunit (K03073)	7	7	7	7	7	7
	889	CAMP0435	Transcription antitermination protein (K02601)	11	11	11	11	11	11
	890	CAMP0440	DNA-directed RNA polymerase beta chain (K03043)	34	34	34	34	34	34
	891	CAMP0441	DNA-directed RNA polymerase beta' chain (K03046)	1	1	1	1	1	1
	892	CAMP0442	Putative transcriptional regulator	1	1	1	1	1	1
	893	CAMP0443	Putative dihydrodipicolinate synthase (K01714)	1	1	1	1	1	1
	894	CAMP0444	Putative altronate hydrolase N-terminus (K16849)	10	10	10	10	10	10
	895	CAMP0445	Putative altronate hydrolase C-terminus (K16850)	10	10	10	10	10	10
	896	CAMP0447	Putative oxidoreductase (K18333)	1	1	1	1	1	1
	897	CAMP0448	Putative sugar transporter (K02429)	9	9	9	9	9	9
	898	CAMP0449	Putative amidohydrolase	5	5	5	5	5	5
	899	CAMP0450	Conserved hypothetical protein Cj0488 (K03534)	5	5	5	5	5	5
	900	CAMP0452	Putative aldehyde dehydrogenase C-terminus	16	16	16	16	16	16
	901	CAMP0455	Elongation factor G (K02355)	1	1	1	1	1	1
	902	CAMP0456	Putative exporting protein	6	6	6	6	6	6
	903	CAMP0457	Putative methyltransferase domain protein	7	7	7	7	7	7
	904	CAMP0458	Conserved hypothetical protein Cj0496 (K06940)	20	20	20	20	20	20
	905	CAMP0459	Putative lipoprotein	25	25	25	25	25	25
	906	CAMP0460	Indole-3-glycerol phosphate synthase (K01609)	14	14	14	14	14	14
	907	CAMP0461	Putative histidine triad (HIT) family protein	12	12	12	12	12	12
	908	CAMP0462	Putative rhodanese-like domain protein (K06917)	10	10	10	10	10	10
	909	CAMP0463	Putative ferrochelatase (K01772)	13	13	13	13	13	13
	910	CAMP0464	Putative oxidoreductase	2	2	2	2	2	2
	911	CAMP0465	Putative aminotransferase (degT family)	38	38	38	38	38	38
	912	CAMP0466	Alanyl-tRNA synthetase (K01872)	39	39	39	39	39	39
	913	CAMP0467	Maf-like protein (K06287)	13	13	13	13	13	13
	914	CAMP0468	Penicillin-binding protein (K05366)	38	38	38	38	38	38
	915	CAMP0469	ATP-dependent Clp protease ATP-binding subunit (K03695)	1	1	1	1	1	1
	916	CAMP0470	Conserved hypothetical protein Cj0510c	1	1	1	1	1	1
	917	CAMP0472	Phosphoribosylaminoimidazole-succinocarboxamide synthase (K01923)	1	1	1	1	1	1
	918	CAMP0473	Phosphoribosylformylglycinamidine (FGAM) synthase (K01952)	1	1	1	1	1	1
	919	CAMP0474	Phosphoribosylformylglycinamidine synthase I (K01952)	1	1	1	1	1	1
	920	CAMP0475	Putative periplasmic protein	1	1	1	1	1	1
	921	CAMP0476	Putative 1-acyl-SN-glycerol-3-phosphate acyltransferase (K00655)	1	1	1	1	1	1
	922	CAMP0477	CrcB protein homolog (K06199)	1	1	1	1	1	1
	923	CAMP0478	Hsp90 family heat shock protein (K04079)	1	1	1	1	1	1
	924	CAMP0479	Putative rhodanese-like domain protein	1	1	1	1	1	1
	925	CAMP0480	Putative membrane protein	1	1	1	1	1	1
	926	CAMP0481	Putative Na+/Pi cotransporter protein	1	1	1	1	1	1
	927	CAMP0482	Putative membrane protein	1	1	1	1	1	1
	928	CAMP0483	Hypothetical protein Cj0524	356	356	356	356	356	356
	929	CAMP0484	Putative penicillin-binding protein (K03587)	14	14	14	14	14	14
	930	CAMP0485	Flagellar hook-basal body complex protein (K02408)	10	10	10	10	10	10
	931	CAMP0486	Flagellar basal-body rod protein (K02388)	15	15	15	15	15	15
	932	CAMP0487	Flagellar basal-body rod protein (K02387)	10	10	10	10	10	10
	933	CAMP0488	Putative aminodeoxychorismate lyase family protein (K07082)	1	1	1	1	1	1
	934	CAMP0489	Putative periplasmic protein	1	1	1	1	1	1
	935	CAMP0490	Isocitrate dehydrogenase (K00031)	1	1	1	1	1	1
	936	CAMP0491	Malate dehydrogenase (K00024)	1	1	1	1	1	1
	937	CAMP0492	Succinyl-coA synthetase beta chain (K01903)	622	622	622	622	622	622
	938	CAMP0493	Succinyl-coA synthetase alpha chain (K01902)	14	14	14	14	14	14
	939	CAMP0494	OORD subunit of 2-oxoglutarate:acceptor oxidoreductase (K00176)	7	7	7	7	7	7
	940	CAMP0496	OORB subunit of 2-oxoglutarate:acceptor oxidoreductase (K00175)	27	27	27	27	27	27
	941	CAMP0497	OORC subunit of 2-oxoglutarate:acceptor oxidoreductase (K00177)	24	24	24	24	24	24
	942	CAMP0498	Hypothetical protein Cj0539	13	13	13	13	13	13
	943	CAMP0499	Putative exporting protein	25	25	25	25	25	25
	944	CAMP0500	Polyprenyl synthetase (K02523)	25	25	25	25	25	25
	945	CAMP0501	Glutamyl-tRNA reductase (K02492)	41	41	41	41	41	41
	946	CAMP0502	Prolyl-tRNA synthetase (K01881)	32	32	32	32	32	32
	947	CAMP0503	Putative integral memnbrane protein (K01649)	1	1	1	1	1	1
	948	CAMP0504	Porphobilinogen deaminase (K01749)	1	1	1	1	1	1
	949	CAMP0505	Putative 3-octaprenyl-4-hydroxybenzoate carboxy-lyase (K03182)	36	36	36	36	36	36
	950	CAMP0506	Flagellar protein (K06603)	21	21	21	21	21	21
	951	CAMP0508	Flagellar protein (K02422)	1	1	1	1	1	1
	952	CAMP0509	Hypothetical protein Cj0550	1	1	1	1	1	1
	953	CAMP0510	Elongation factor P (K02356)	1	1	1	1	1	1
	954	CAMP0511	Putative membrane protein	1	1	1	1	1	1
	955	CAMP0512	Putative integral membrane protein	1	1	1	1	1	1
	956	CAMP0513	Hypothetical protein Cj0554	1	1	1	1	1	1
	957	CAMP0514	Putative dicarboxylate carrier protein MatC	1	1	1	1	1	1
	958	CAMP0515	Putative amidohydrolase family protein	59	59	59	59	59	59
	959	CAMP0516	Putative integral membrane protein	135	135	135	135	135	135
	960	CAMP0517	Gamma-glutamyl phosphate reductase (K00147)	19	19	19	19	19	19
	961	CAMP0518	Putative pyridine nucleotide-disulphide oxidoreductase (K00384)	19	19	19	19	19	19
	962	CAMP0520	Putative periplasmic protein	728	728	728	728	728	728
	963	CAMP0521	Replicative DNA helicase (K02314)	13	13	13	13	13	13
	964	CAMP0523	Putative integral membrane protein	3	3	3	3	3	3
	965	CAMP0525	Hypothetical protein Cj0567	1	1	1	1	1	1
	966	CAMP0526	Hypothetical protein Cj0568	1	1	1	1	1	1
	967	CAMP0527	Hypothetical protein Cj0569	2	2	2	2	2	2
	968	CAMP0528	Putative ATP/GTP binding protein	3	3	3	3	3	3
	969	CAMP0529	Putative transcriptional regulator	11	11	11	11	11	11
	970	CAMP0530	GTP cyclohydrolase II / 3,4-dihydroxy-2-butanone 4-phosphate synthase (K14652)	1	1	1	1	1	1
	971	CAMP0531	Putative GatB/Yqey family protein (K09117)	14	14	14	14	14	14
	972	CAMP0532	Acetolactate synthase large subunit (K01652)	732	732	732	732	732	732
	973	CAMP0533	Acetolactate synthase small subunit (K01653)	20	20	20	20	20	20
	974	CAMP0534	UDP-3-O-[3-hydroxymyristoyl] glucosamine N-acyltransferase (K02536)	488	488	488	488	488	488
	975	CAMP0535	S-adenosylmethionine:tRNA ribosyltransferase-isomerase (K07568)	582	582	582	582	582	582
	976	CAMP0536	Sec-independant protein translocase (K03118)	22	22	22	22	22	22
	977	CAMP0537	Sec-independant protein translocase (K03117)	112	112	112	112	112	112
	978	CAMP0538	Putative oxygen-independent coproporphyrinogen III oxidase (K02495)	593	593	593	593	593	593
	979	CAMP0539	Putative NUDIX hydrolase family protein (K08311)	17	17	17	17	17	17
	980	CAMP0540	Aspartokinase, alpha and beta subunits (K00928)	22	22	22	22	22	22
	981	CAMP0541	Hypothetical protein Cj0583	17	17	17	17	17	17
	982	CAMP0542	Hypothetical protein Cj0584 (K02341)	19	19	19	19	19	19
	983	CAMP0543	Dihydropteroate synthase (K00796)	23	23	23	23	23	23
	984	CAMP0544	DNA ligase (K01972)	1072	1072	1072	1072	1072	1072
	985	CAMP0546	Putative haemolysin (K06442)	513	513	513	513	513	513
	986	CAMP0547	Putative riboflavin kinase/FMN adenylyltransferase (K11753)	507	507	507	507	507	507
	987	CAMP0548	Putative SAM-dependent methyltransferase (K15256)	18	18	18	18	18	18
	988	CAMP0549	Putative lipoprotein	13	13	13	13	13	13
	989	CAMP0550	Putative periplasmic protein	6	6	6	6	6	6
	990	CAMP0551	Putative integral membrane protein	378	378	378	378	378	378
	991	CAMP0552	Putative DNA/RNA non-specific endonuclease (K01173)	13	13	13	13	13	13
	992	CAMP0553	Endonuclease III (K10773)	14	14	14	14	14	14
	993	CAMP0554	Major antigenic peptide PEB-cell binding factor	27	27	27	27	27	27
	994	CAMP0555	Fructose-bisphosphate aldolase (K01624)	14	14	14	14	14	14
	995	CAMP0556	Putative membrane protein	13	13	13	13	13	13
	996	CAMP0557	Putative OmpA family membrane protein (K02557)	111	111	111	111	111	111
	997	CAMP0558	Hypothetical protein Cj0600 (K01505)	14	14	14	14	14	14
	998	CAMP0559	Putative sodium-dependent transmembrane transport protein (K03308)	974	974	974	974	974	974
	999	CAMP0560	MOSC-domain containing protein	1	1	1	1	1	1
	1000	CAMP0561	Putative thiol:disulphide interchange protein (K04084)	13	13	13	13	13	13
	1001	CAMP0563	Putative amidohydrolase	3	3	3	3	3	3
	1002	CAMP0564	Putative secretion protein HlyD (K13888)	14	14	14	14	14	14
	1003	CAMP0565	ABC-type transmembrane transport protein (K05685)	11	11	11	11	11	11
	1004	CAMP0566	Putative outer membrane efflux protein	13	13	13	13	13	13
	1005	CAMP0567	Possible periplasmic protein	12	12	12	12	12	12
	1006	CAMP0568	Putative periplasmic protein (K09795)	8	8	8	8	8	8
	1007	CAMP0569	Putative acyltransferase family protein	30	30	30	30	30	30
	1008	CAMP0570	Ferritin (K02217)	33	33	33	33	33	33
	1009	CAMP0571	Putative periplasmic phosphate binding protein (K02040)	40	40	40	40	40	40
	1010	CAMP0572	Putative phosphate transport system permease protein (K02037)	37	37	37	37	37	37
	1011	CAMP0573	Putative phosphate transport system permease protein (K02038)	42	42	42	42	42	42
	1012	CAMP0574	Phosphate transport ATP-binding protein (K02036)	26	26	26	26	26	26
	1013	CAMP0577	Putative MATE family transport protein	33	33	33	33	33	33
	1014	CAMP0578	Conserved hypothetical protein Cj0620 (K07043)	4	4	4	4	4	4
	1015	CAMP0579	Hypothetical protein Cj0621	32	32	32	32	32	32
	1016	CAMP0581	Hydrogenase isoenzymes formation protein (K04652)	44	44	44	44	44	44
	1017	CAMP0582	Hydrogenase isoenzymes formation protein (K04653)	1	1	1	1	1	1
	1018	CAMP0583	Hydrogenase isoenzymes formation protein (K04654)	32	32	32	32	32	32
	1019	CAMP0584	Hydrogenase isoenzymes formation protein (K04655)	32	32	32	32	32	32
	1020	CAMP0585	Hydrogenase expression/formation protein (K04651)	26	26	26	26	26	26
	1021	CAMP0587	Putative DNA polymerase III, delta subunit (K02340)	35	35	35	35	35	35
	1022	CAMP0588	Putative ribonuclease (K12573)	45	45	45	45	45	45
	1023	CAMP0589	Ketol-acid reductoisomerase (K00053)	9	9	9	9	9	9
	1024	CAMP0590	Putative periplasmic protein (K09798)	23	23	23	23	23	23
	1025	CAMP0591	DNA processing protein A (K04096)	37	37	37	37	37	37
	1026	CAMP0592	Putative holliday junction resolvase (K07447)	13	13	13	13	13	13
	1027	CAMP0593	NOL1/NOP2/sun family protein	15	15	15	15	15	15
	1028	CAMP0594	Putative peptide methionine sulfoxide reductase (K07304)	3	3	3	3	3	3
	1029	CAMP0595	Inorganic pyrophosphatase (K01507)	13	13	13	13	13	13
	1030	CAMP0596	Adenylate kinase (K00939)	11	11	11	11	11	11
	1031	CAMP0597	Aspartyl-tRNA synthetase (K01876)	14	14	14	14	14	14
	1032	CAMP0598	Putative inorganic polyphosphate/ATP-NAD kinase (K00858)	13	13	13	13	13	13
	1033	CAMP0599	Putative DNA repair protein (K03631)	3	3	3	3	3	3
	1034	CAMP0600	Two-component response regulator	11	11	11	11	11	11
	1035	CAMP0601	Putative TatD-related deoxyribonuclease protein (K03424)	8	8	8	8	8	8
	1036	CAMP0602	Putative secreted transglycosylase (K08307)	1	1	1	1	1	1
	1037	CAMP0603	Putative lipoprotein (K03642)	1	1	1	1	1	1
	1038	CAMP0604	Putative HAD-superfamily hydrolase (K03270)	14	14	14	14	14	14
	1039	CAMP0605	Putative membrane protein	1	1	1	1	1	1
	1040	CAMP0606	Putative OstA family protein (K09774)	6	6	6	6	6	6
	1041	CAMP0607	Putative ATP/GTP binding protein (K03978)	27	27	27	27	27	27
	1042	CAMP0609	Penicillin-binding protein (K05515)	926	926	926	926	926	926
	1043	CAMP0610	Putative aminopeptidase (K01262)	25	25	25	25	25	25
	1044	CAMP0611	Putative periplasmic protein	7	7	7	7	7	7
	1045	CAMP0613	GTP-binding protein Era homolog (K03595)	40	40	40	40	40	40
	1046	CAMP0614	ATP-dependent Hsl protease ATP-binding subunit (K03667)	1	1	1	1	1	1
	1047	CAMP0615	ATP-dependent protease HslV (K01419)	1	1	1	1	1	1
	1048	CAMP0617	Argininosuccinate synthase (K01940)	717	717	717	717	717	717
	1049	CAMP0618	Putative S4 domain protein	21	21	21	21	21	21
	1050	CAMP0620	ABC-transporter ATP-binding protein (K06861)	23	23	23	23	23	23
	1051	CAMP0621	RNA polymerase sigma-54 factor (K03092)	34	34	34	34	34	34
	1052	CAMP0622	Anaerobic C4-dicarboxylate transporter (K07792)	33	33	33	33	33	33
	1053	CAMP0625	Truncated KdpD protein	1	1	1	1	1	1
	1054	CAMP0626	Excinuclease ABC subunit B (K03702)	40	40	40	40	40	40
	1055	CAMP0627	Hypothetical protein Cj0681	1	1	1	1	1	1
	1056	CAMP0628	Hypothetical protein Cj0682	1	1	1	1	1	1
	1057	CAMP0629	Putative periplasmic protein (K02456)	1	1	1	1	1	1
	1058	CAMP0630	Putative primosomal protein N' (K04066)	23	23	23	23	23	23
	1059	CAMP0632	4-hydroxy-3-methylbut-2-en-1-yl diphosphate synthase (K03526)	28	28	28	28	28	28
	1060	CAMP0633	Putative flagellar L-ring protein precursor (K02393)	28	28	28	28	28	28
	1061	CAMP0634	Putative phosphate acetyltransferase (K13788)	36	36	36	36	36	36
	1062	CAMP0635	Acetate kinase (K00925)	30	30	30	30	30	30
	1063	CAMP0636	Putative restriction/modification enzyme	1043	1043	1043	1043	1043	1043
	1064	CAMP0637	Putative membrane protein	14	14	14	14	14	14
	1065	CAMP0639	S-adenosyl-methyltransferase (K03438)	20	20	20	20	20	20
	1066	CAMP0640	Putative periplasmic protein (K03770)	1	1	1	1	1	1
	1067	CAMP0641	Cell division protein FtsA (K03590)	32	32	32	32	32	32
	1068	CAMP0642	Cell division protein FfsZ (K03531)	1	1	1	1	1	1
	1069	CAMP0643	Flagellar basal-body rod protein (K02392)	1	1	1	1	1	1
	1070	CAMP0644	Flagellar basal-body rod protein (K02392)	433	433	433	433	433	433
	1071	CAMP0645	Glutamine synthetase (K01915)	535	535	535	535	535	535
	1072	CAMP0646	Hypothetical protein Cj0700	16	16	16	16	16	16
	1073	CAMP0648	Phosphoribosylaminoimidazole carboxylase catalytic subunit (K01588)	1	1	1	1	1	1
	1074	CAMP0649	Hypothetical protein Cj0703	1	1	1	1	1	1
	1075	CAMP0650	Glycyl-tRNA synthetase alpha chain (K01878)	1	1	1	1	1	1
	1076	CAMP0651	Conserved hypothetical protein Cj0705	1	1	1	1	1	1
	1077	CAMP0652	Conserved hypothetical protein Cj0706 (K07164)	1	1	1	1	1	1
	1078	CAMP0653	3-deoxy-D-manno-octulosonic-acid transferase (K02527)	512	512	512	512	512	512
	1079	CAMP0654	Putative ribosomal pseudouridine synthase (K06180)	1	1	1	1	1	1
	1080	CAMP0655	Signal recognition particle protein (K03106)	1	1	1	1	1	1
	1081	CAMP0657	Hypothetical protein Cj0711 (K06960)	1	1	1	1	1	1
	1082	CAMP0658	Putative 16S rRNA processing protein (K02860)	1	1	1	1	1	1
	1083	CAMP0659	tRNA (guanine-N1)-methyltransferase (K00554)	1	1	1	1	1	1
	1084	CAMP0661	Transthyretin-like periplasmic protein (K07127)	1	1	1	1	1	1
	1085	CAMP0662	Putative phospho-2-dehydro-3-deoxyheptonate aldolase (K01626)	1	1	1	1	1	1
	1086	CAMP0663	Putative ArsC family protein	1	1	1	1	1	1
	1087	CAMP0664	DNA polymerase III, alpha chain (K02337)	1	1	1	1	1	1
	1088	CAMP0665	Conserved hypothetical protein Cj0719c (K06997)	1	1	1	1	1	1
	1089	CAMP0666	Flagellin (K02406)	1	1	1	1	1	1
	1090	CAMP0667	Putative integral membrane protein	1	1	1	1	1	1
	1091	CAMP0668	Putative DNA methylase (K02493)	1	1	1	1	1	1
	1092	CAMP0669	Putative integral membrane zinc-metalloprotease (K06013)	1	1	1	1	1	1
	1093	CAMP0670	Hypothetical protein Cj0724	1	1	1	1	1	1
	1094	CAMP0671	Molybdopterin biosynthesis protein (K03831)	1	1	1	1	1	1
	1095	CAMP0672	Magnesium and cobalt transport protein (K03284)	37	37	37	37	37	37
	1096	CAMP0673	Putative periplasmic solute-binding protein (K02055)	1	1	1	1	1	1
	1097	CAMP0674	Putative periplasmic protein	1	1	1	1	1	1
	1098	CAMP0675	Putative type I phosphodiesterase/nucleotide pyrophosphatase	1	1	1	1	1	1
	1099	CAMP0676	Putative ABC transport system permease (K02054)	1	1	1	1	1	1
	1100	CAMP0677	Putative ABC transport system permease (K02053)	1	1	1	1	1	1
	1101	CAMP0678	ABC transport system ATP-binding protein (K02052)	1	1	1	1	1	1
	1102	CAMP0679	Putative HAD-superfamily hydrolase	1	1	1	1	1	1
	1103	CAMP0680	Histidine-binding protein precursor (K02030)	1	1	1	1	1	1
	1104	CAMP0681	Putative periplasmic protein	1	1	1	1	1	1
	1105	CAMP0682	Hypothetical protein Cj0736	1	1	1	1	1	1
	1106	CAMP0683	Putative haemagglutination activity domain containing protein	1	1	1	1	1	1
	1107	CAMP0684	Hypothetical protein Cj0738	1	1	1	1	1	1
	1108	CAMP0685	Hypothetical protein Cj0739	1	1	1	1	1	1
	1109	CAMP0686	Hypothetical protein Cj0740	1	1	1	1	1	1
	1110	CAMP0687	Hypothetical protein Cj0741	1	1	1	1	1	1
	1111	CAMP0688	Hypothetical protein Cj0747	1	1	1	1	1	1
	1112	CAMP0689	Hypothetical protein Cj0748	1	1	1	1	1	1
	1113	CAMP0690	TonB transport protein (K03832)	16	16	16	16	16	16
	1114	CAMP0691	Ferric enterobactin uptake receptor (K16089)	19	19	19	19	19	19
	1115	CAMP0692	Putative heat shock regulator (K03705)	27	27	27	27	27	27
	1116	CAMP0693	Heat shock protein GrpE (K03687)	18	18	18	18	18	18
	1117	CAMP0694	Heat shock protein DnaK (K04043)	22	22	22	22	22	22
	1118	CAMP0695	Hypothetical protein Cj0760	12	12	12	12	12	12
	1119	CAMP0696	Hypothetical protein Cj0761	18	18	18	18	18	18
	1120	CAMP0697	Aspartate aminotransferase (K00812)	21	21	21	21	21	21
	1121	CAMP0698	Serine acetyltransferase (K00640)	19	19	19	19	19	19
	1122	CAMP0699	Biosynthetic arginine decarboxylase (K01585)	802	802	802	802	802	802
	1123	CAMP0700	Histidyl-tRNA synthetase (K01892)	653	653	653	653	653	653
	1124	CAMP0701	Thymidylate kinase (K00943)	1	1	1	1	1	1
	1125	CAMP0702	Phosphopantetheine adenylyltransferase (K00954)	1	1	1	1	1	1
	1126	CAMP0703	Putative decarboxylase (K03186)	1	1	1	1	1	1
	1127	CAMP0704	Putative flagellar protein FlgA (K02386)	1	1	1	1	1	1
	1128	CAMP0705	Putative NLPA family lipoprotein	1	1	1	1	1	1
	1129	CAMP0706	Putative NLPA family lipoprotein	1	1	1	1	1	1
	1130	CAMP0707	Putative NLPA family lipoprotein (K02073)	1	1	1	1	1	1
	1131	CAMP0708	Putative binding-protein dependent transport system permease protein (K02072)	1	1	1	1	1	1
	1132	CAMP0709	ABC transport system ATP-binding protein (K02071)	1	1	1	1	1	1
	1133	CAMP0710	Valyl-tRNA synthetase (K01873)	25	25	25	25	25	25
	1134	CAMP0711	Putative periplasmic protein	1	1	1	1	1	1
	1135	CAMP0712	Putative ATP-dependent DNA helicase (K03657)	1	1	1	1	1	1
	1136	CAMP0713	Major antigenic peptide PEB2	1	1	1	1	1	1
	1137	CAMP0714	Thiol peroxidase (K11065)	1	1	1	1	1	1
	1138	CAMP0715	Periplasmic nitrate reductase (K02567)	1	1	1	1	1	1
	1139	CAMP0716	Putative ferredoxin (K02573)	1	1	1	1	1	1
	1140	CAMP0717	Putative ferredoxin (K02574)	1	1	1	1	1	1
	1141	CAMP0718	Periplasmic nitrate reductase small subunit (cytochrome C-type protein) (K02568)	312	312	312	312	312	312
	1142	CAMP0719	Putative periplasmic protein	1	1	1	1	1	1
	1143	CAMP0720	NapD protein homolog (K02570)	1	1	1	1	1	1
	1144	CAMP0721	Small hydrophobic protein	1	1	1	1	1	1
	1145	CAMP0722	Conserved hypothetical protein Cj0787	1	1	1	1	1	1
	1146	CAMP0723	Hypothetical protein Cj0788	1	1	1	1	1	1
	1147	CAMP0724	Putative multifunctional Cca protein (K00974)	1	1	1	1	1	1
	1148	CAMP0725	Formyltetrahydrofolate deformylase (K01433)	1	1	1	1	1	1
	1149	CAMP0726	Putative aminotransferase	1	1	1	1	1	1
	1150	CAMP0727	Conserved hypothetical protein Cj0792 (K06921)	1	1	1	1	1	1
	1151	CAMP0728	Signal transduction histidine kinase (K02482)	1	1	1	1	1	1
	1152	CAMP0729	Hypothetical protein Cj0794	1	1	1	1	1	1
	1153	CAMP0731	Putative hydrolase	1	1	1	1	1	1
	1154	CAMP0732	Hypothetical protein Cj0797c	1	1	1	1	1	1
	1155	CAMP0733	D-alanine--D-alanine ligase (K01921)	33	33	33	33	33	33
	1156	CAMP0734	Putative Holliday junction ATP-dependent DNA helicase (K03550)	1	1	1	1	1	1
	1157	CAMP0735	Putative ATPase	1	1	1	1	1	1
	1158	CAMP0736	Putative integral membrane protein (MviN homolog) (K03980)	1	1	1	1	1	1
	1159	CAMP0737	Cysteinyl-tRNA synthetase (K01883)	1	1	1	1	1	1
	1160	CAMP0738	Lipid export ABC transport protein (K11085)	1	1	1	1	1	1
	1161	CAMP0739	Dihydroorotate dehydrogenase (K00254)	1	1	1	1	1	1
	1162	CAMP0740	Putative zinc protease	1	1	1	1	1	1
	1163	CAMP0741	Dihydrodipicolinate synthase (K01714)	1	1	1	1	1	1
	1164	CAMP0742	Putative oxidoreductase (K00076)	27	27	27	27	27	27
	1165	CAMP0743	Small hydrophobic protein	1	1	1	1	1	1
	1166	CAMP0744	Putative hydrolase	1	1	1	1	1	1
	1167	CAMP0745	NH(3)-dependent NAD(+) synthetase (K01916)	1	1	1	1	1	1
	1168	CAMP0746	Tetraacyldisaccharide 4'-kinase (K00912)	1	1	1	1	1	1
	1169	CAMP0747	Threonine synthase (K01733)	1	1	1	1	1	1
	1170	CAMP0748	3-deoxy-manno-octulosonate cytidylyltransferase (K00979)	1	1	1	1	1	1
	1171	CAMP0749	Hypothetical protein Cj0814	1	1	1	1	1	1
	1172	CAMP0751	Hypothetical protein Cj0816	1;96	1;96	1;96	1;96	1;96	1;96
	1173	CAMP0752	Putative glutamine binding periplasmic protein (K02030)	1	1	1	1	1	1
	1174	CAMP0753	Putative lipoprotein	1	1	1	1	1	1
	1175	CAMP0754	Small hydrophobic protein	1	1	1	1	1	1
	1176	CAMP0755	Flagellar biosynthesis protein (K02419)	1	1	1	1	1	1
	1177	CAMP0756	UDP-N-acetylglucosamine pyrophosphorylase (K04042)	1	1	1	1	1	1
	1178	CAMP0757	Phosphopantothenoylcysteine decarboxylase (K13038)	1	1	1	1	1	1
	1179	CAMP0758	Hypothetical protein Cj0823	1	1	1	1	1	1
	1180	CAMP0759	Undecaprenyl diphosphate synthase (K00806)	1	1	1	1	1	1
	1181	CAMP0760	Putative processing peptidase (K02464)	1	1	1	1	1	1
	1182	CAMP0761	Putative integral membrane protein (K07091)	30	30	30	30	30	30
	1183	CAMP0762	tRNA pseudouridine synthase (K06173)	1	1	1	1	1	1
	1184	CAMP0763	Threonine dehydratase biosynthetic (K01754)	1	1	1	1	1	1
	1185	CAMP0764	Putative CoA binding domain containing protein (K06929)	1	1	1	1	1	1
	1186	CAMP0765	Putative integral membrane protein (K09943)	1	1	1	1	1	1
	1187	CAMP0766	tRNA (uracil-5-)-methyltransferase (K00557)	23	23	23	23	23	23
	1188	CAMP0767	Putative Na+/H+ antiporter family protein	1	1	1	1	1	1
	1189	CAMP0768	Putative oxidoreductase	1	1	1	1	1	1
	1190	CAMP0769	Ankyrin repeat-containing putative periplasmic protein (K06867)	1	1	1	1	1	1
	1191	CAMP0770	Aconitate hydratase (K01682)	1	1	1	1	1	1
	1192	CAMP0771	Methylated-DNA--protein-cysteine methyltransferase (K00567)	1	1	1	1	1	1
	1193	CAMP0773	Methionyl-tRNA synthetase (K01874)	1	1	1	1	1	1
	1194	CAMP0774	Hypothetical protein Cj0839c	1	1	1	1	1	1
	1195	CAMP0775	Fructose-1,6-bisphosphatase (K03841)	24	24	24	24	24	24
	1196	CAMP0776	Putative molybdopterin-guanine dinucleotide biosynthesis protein (K03753)	1	1	1	1	1	1
	1197	CAMP0777	Putative lipoprotein	19	19	19	19	19	19
	1198	CAMP0778	Putative secreted transglycosylase (K08309)	24	24	24	24	24	24
	1199	CAMP0779	Putative integral membrane protein (K02221)	15	15	15	15	15	15
	1200	CAMP0780	Glutamyl-tRNA synthetase (K01885)	22	22	22	22	22	22
	1201	CAMP0781	Putative metallophosphoesterase (K07098)	677	677	677	677	677	677
	1202	CAMP0782	Phosphatidylserine decarboxylase proenzyme (K01613)	36	36	36	36	36	36
	1203	CAMP0783	Conserved hypothetical protein Cj0848c (K04061)	17	17	17	17	17	17
	1204	CAMP0784	Conserved hypothetical protein Cj0849c	4	4	4	4	4	4
	1205	CAMP0785	Putative MFS (Major Facilitator Superfamily) transport protein	22	22	22	22	22	22
	1206	CAMP0786	Putative integral membrane protein	7	7	7	7	7	7
	1207	CAMP0787	Putative integral membrane protein	17	17	17	17	17	17
	1208	CAMP0788	Glutamate-1-semialdehyde 2,1-aminomutase (K01845)	25	25	25	25	25	25
	1209	CAMP0789	Putative periplasmic protein	18	18	18	18	18	18
	1210	CAMP0790	Methylenetetrahydrofolate dehydrogenase/methenyltetrahydrofolate cyclohydrolase (K01491)	25	25	25	25	25	25
	1211	CAMP0791	Signal peptidase I (K03100)	13	13	13	13	13	13
	1212	CAMP0792	Putative molybdopterin biosynthesis protein (K03750)	23	23	23	23	23	23
	1213	CAMP0793	UDP-N-acetylglucosamine 1-carboxyvinyltransferase (K00790)	22	22	22	22	22	22
	1214	CAMP0796	Para-aminobenzoate synthase glutamine amidotransferase component II (K01664)	7	7	7	7	7	7
	1215	CAMP0797	Para-aminobenzoate synthase component I (K03342)	9	9	9	9	9	9
	1216	CAMP0798	DNA recombinase (K04763)	1	1	1	1	1	1
	1217	CAMP0799	Putative periplasmic protein	1	1	1	1	1	1
	1218	CAMP0800	Putative disulphide oxidoreductase (K03611)	12	12	12	12	12	12
	1219	CAMP0801	Putative protein disulphide isomerase (K03673)	1	1	1	1	1	1
	1220	CAMP0802	Hypothetical protein Cj0873c	13	13	13	13	13	13
	1221	CAMP0806	Hypothetical protein Cj0878	23	23	23	23	23	23
	1222	CAMP0807	Putative periplasmic protein	25	25	25	25	25	25
	1223	CAMP0808	Hypothetical protein Cj0880c	10	10	10	10	10	10
	1224	CAMP0809	Hypothetical protein Cj0881c (K07097)	18	18	18	18	18	18
	1225	CAMP0810	Flagellar biosynthesis protein (K02400)	35	35	35	35	35	35
	1226	CAMP0811	Putative transcriptional regulator	1	1	1	1	1	1
	1227	CAMP0813	Putative cell division protein (K03466)	10	10	10	10	10	10
	1228	CAMP0814	Putative flagellin (K02397)	1	1	1	1	1	1
	1229	CAMP0815	ABC transport system ATP-binding protein (K15738)	8	8	8	8	8	8
	1230	CAMP0816	Putative sensory trasnduction histidine kinase	6	6	6	6	6	6
	1231	CAMP0817	Putative sensory transduction transcriptional regulator	1	1	1	1	1	1
	1232	CAMP0818	D-3-phosphoglycerate dehydrogenase (K00058)	629	629	629	629	629	629
	1233	CAMP0819	Putative periplasmic protein	280	280	280	280	280	280
	1234	CAMP0821	4-hydroxy-3-methylbut-2-enyl diphosphate reductase (K03527)	23	23	23	23	23	23
	1235	CAMP0822	3-phosphoshikimate 1-carboxyvinyltransferase (K00800)	23	23	23	23	23	23
	1236	CAMP0824	Phenylalanyl-tRNA synthetase alpha chain (K01889)	11	11	11	11	11	11
	1237	CAMP0825	Putative histidine triad (HIT) family protein (K02503)	12	12	12	12	12	12
	1238	CAMP0826	4-methyl-5(beta-hydroxyethyl)-thiazole monophosphate synthesis protein (K03152)	13	13	13	13	13	13
	1239	CAMP0829	Putative glutamine transport ATP-binding protein (K02028)	14	14	14	14	14	14
	1240	CAMP0830	Putative amino-acid transport protein (K03310)	13	13	13	13	13	13
	1241	CAMP0831	Putative RNA methylase (K03216)	13	13	13	13	13	13
	1242	CAMP0832	Alanine racemase (K01775)	13	13	13	13	13	13
	1243	CAMP0833	Putative periplasmic protein	11	11	11	11	11	11
	1244	CAMP0835	Putative periplasmic protein (K09796)	4	4	4	4	4	4
	1245	CAMP0836	Putative periplasmic protein	1	1	1	1	1	1
	1246	CAMP0837	Putative periplasmic protein (K07152)	2	2	2	2	2	2
	1247	CAMP0838	Cysteine synthase (K01738)	476	476	476	476	476	476
	1248	CAMP0839	DNA-binding protein HU homolog (K03530)	1	1	1	1	1	1
	1249	CAMP0840	CiaB protein	10	10	10	10	10	10
	1250	CAMP0841	Putative hydrolase (K10806)	11	11	11	11	11	11
	1251	CAMP0842	Conserved hypothetical protein Cj0916c	9	9	9	9	9	9
	1252	CAMP0843	Putative integral membrane protein (CstA homolog) (K06200)	11	11	11	11	11	11
	1253	CAMP0844	Ribose-phosphate pyrophosphokinase (K00948)	24	24	24	24	24	24
	1254	CAMP0845	Putative ABC-type amino-acid transporter permease protein (K10040)	12	12	12	12	12	12
	1255	CAMP0847	Aspartate/glutamate-binding ABC transporter protein (K10039)	1	1	1	1	1	1
	1256	CAMP0848	ABC-type amino-acid transporter ATP-binding protein (K10041)	1	1	1	1	1	1
	1257	CAMP0849	Putative MCP protein methyltransferase (K00575)	1	1	1	1	1	1
	1258	CAMP0850	Putative MCP protein-glutamate methylesterase (K03412)	1	1	1	1	1	1
	1259	CAMP0851	Ribose 5-phosphate isomerase (K01808)	1	1	1	1	1	1
	1260	CAMP0852	Putative membrane protein	1	1	1	1	1	1
	1261	CAMP0853	Adenine phosphoribosyltransferase (K00759)	1	1	1	1	1	1
	1262	CAMP0854	Putative integral membrane protein (dedA family)	1	1	1	1	1	1
	1263	CAMP0855	Aminopeptidase (K01255)	1	1	1	1	1	1
	1264	CAMP0856	Putative GTP-binding protein (K06942)	1	1	1	1	1	1
	1265	CAMP0857	Argininosuccinate lyase (K01755)	27	27	27	27	27	27
	1266	CAMP0858	Phosphoenolpyruvate carboxykinase (ATP) (K01610)	714	714	714	714	714	714
	1267	CAMP0859	Putative pyruvate carboxylase B subunit (K01960)	1	1	1	1	1	1
	1268	CAMP0862	ATP synthase F0 sector C subunit (K02110)	12	12	12	12	12	12
	1269	CAMP0863	Putative integral membrane protein (K07088)	10	10	10	10	10	10
	1270	CAMP0864	Putative 2-acylglycerophosphoethanolamine acyltransferase / acyl-acyl carrier protein synthetase (K05939)	1410	1410	1410	1410	1410	1410
	1271	CAMP0865	Hypothetical protein Cj0939c	3	3	3	3	3	3
	1272	CAMP0866	Putative glutamine transport system permease (K02029)	3	3	3	3	3	3
	1273	CAMP0867	Putative permease (K02004)	13	13	13	13	13	13
	1274	CAMP0868	Preprotein translocase SecA subunit (K03070)	17	17	17	17	17	17
	1275	CAMP0869	Putative outer-membrane lipoprotein carrier protein precursor (K03634)	10	10	10	10	10	10
	1276	CAMP0870	Putative periplasmic protein	3	3	3	3	3	3
	1277	CAMP0872	Putative lipoprotein	12	12	12	12	12	12
	1278	CAMP0873	Putative carbon-nitrogen hydrolase (K12251)	14	14	14	14	14	14
	1279	CAMP0874	Putative cation efflux family protein	13	13	13	13	13	13
	1280	CAMP0875	Putative peptidyl-arginine deiminase family protein	1	1	1	1	1	1
	1281	CAMP0876	Putative lipoprotein	1	1	1	1	1	1
	1282	CAMP0877	Putative MCP-domain signal transduction protein	1	1	1	1	1	1
	1283	CAMP0878	Putative HAMP containing membrane protein	2	2	2	2	2	2
	1284	CAMP0879	Phosphoribosylaminoimidazolecarboxamide formyltransferase / IMP cyclohydrolase (K00602)	1	1	1	1	1	1
	1285	CAMP0880	Putative DnaJ-like protein (K05801)	1	1	1	1	1	1
	1286	CAMP0881	Phosphoribosylformylglycinamidine synthase (K01952)	1	1	1	1	1	1
	1287	CAMP0882	Putative tRNA modification GTPase (K03650)	1	1	1	1	1	1
	1288	CAMP0883	Hypothetical protein Cj0957c (K06346)	1	1	1	1	1	1
	1289	CAMP0885	Conserved hypothetical protein Cj0959c	11	11	11	11	11	11
	1290	CAMP0886	Ribonuclease P protein component (K03536)	10	10	10	10	10	10
	1291	CAMP0888	Putative acetyltransferase	12	12	12	12	12	12
	1292	CAMP0890	Putative periplasmic protein	3	3	3	3	3	3
	1293	CAMP0891	Putative acyl-CoA thioester hydrolase (K07107)	12	12	12	12	12	12
	1294	CAMP0893	Hypothetical protein Cj0970	1	1	1	1	1	1
	1295	CAMP0894	Hypothetical protein Cj0971	2	2	2	2	2	2
	1296	CAMP0895	Hypothetical protein Cj0972	2	2	2	2	2	2
	1297	CAMP0896	Hypothetical protein Cj0973	2	2	2	2	2	2
	1298	CAMP0897	Very hypothetical protein Cj0974	1	1	1	1	1	1
	1299	CAMP0899	Putative methyltransferase (K15257)	12	12	12	12	12	12
	1300	CAMP0900	Hypothetical protein Cj0977	13	13	13	13	13	13
	1301	CAMP0901	Putative lipoprotein	11	11	11	11	11	11
	1302	CAMP0902	Putative secreted nuclease (K01174)	11	11	11	11	11	11
	1303	CAMP0904	Putative MFS (Major Facilitator Superfamily) transport protein	13	13	13	13	13	13
	1304	CAMP0906	Putative lipoprotein	9	9	9	9	9	9
	1305	CAMP0907	Conserved hypothetical protein Cj0984 (K09861)	1	1	1	1	1	1
	1306	CAMP0908	Hippurate hydrolase (K01451)	9	9	9	9	9	9
	1307	CAMP0909	Putative integral membrane protein	1	1	1	1	1	1
	1308	CAMP0910	Putative MFS (Major Facilitator Superfamily) transport protein	1	1	1	1	1	1
	1309	CAMP0914	Putative oxidoreductase ferredoxin-type electron transport protein	36	36	36	36	36	36
	1310	CAMP0915	Oxygen-independent coproporphyrinogen III oxidase (K02495)	1	1	1	1	1	1
	1311	CAMP0916	Hypothetical protein Cj0993c	1	1	1	1	1	1
	1312	CAMP0917	Ornithine carbamoyltransferase (K00611)	1	1	1	1	1	1
	1313	CAMP0918	Delta-aminolevulinic acid dehydratase (K01698)	1	1	1	1	1	1
	1314	CAMP0919	GTP cyclohydrolase II (K01497)	317	317	317	317	317	317
	1315	CAMP0920	Putative methyltransferase (GidB homolog) (K03501)	1	1	1	1	1	1
	1316	CAMP0921	Putative periplasmic protein	1	1	1	1	1	1
	1317	CAMP0922	Putative integral membrane protein	575	575	575	575	575	575
	1318	CAMP0923	Putative transcriptional regulator (LysR family)	1	1	1	1	1	1
	1319	CAMP0925	Putative phosphoglycerate/bisphosphoglycerate mutase (K08296)	1	1	1	1	1	1
	1320	CAMP0926	Putative integral membrane protein	1	1	1	1	1	1
	1321	CAMP0927	Putative periplasmic protein	8	8	8	8	8	8
	1322	CAMP0928	Putative membrane bound ATPase	35	35	35	35	35	35
	1323	CAMP0929	Putative MiaB-like tRNA modifying enzyme (K03423)	597	597	597	597	597	597
	1324	CAMP0930	Putative mechanosensitive ion channel family protein	28	28	28	28	28	28
	1325	CAMP0931	3-dehydroquinate synthase (K01735)	20	20	20	20	20	20
	1326	CAMP0932	Conserved hypothetical proetin Cj1009c (K09944)	18	18	18	18	18	18
	1327	CAMP0933	Queuine tRNA-ribosyltransferase (K00773)	20	20	20	20	20	20
	1328	CAMP0934	Putative CorA-like Mg2+ transporter protein	5	5	5	5	5	5
	1329	CAMP0935	Putative membrane protein	6	6	6	6	6	6
	1330	CAMP0936	Putative cytochrome C biogenesis protein	5	5	5	5	5	5
	1331	CAMP0937	Branched-chain amino-acid ABC transport system ATP-binding protein (K01996)	17	17	17	17	17	17
	1332	CAMP0938	Branched-chain amino-acid ABC transport system ATP-binding protein (K01995)	19	19	19	19	19	19
	1333	CAMP0939	Branched-chain amino-acid ABC transport system permease protein (K01998)	6	6	6	6	6	6
	1334	CAMP0940	Branched-chain amino-acid ABC transport system permease protein (K01997)	6	6	6	6	6	6
	1335	CAMP0941	Branched-chain amino-acid ABC transport system,periplasmic binding protein (K01999)	23	23	23	23	23	23
	1336	CAMP0942	Branched-chain amino-acid ABC transport system periplasmic binding protein (K01999)	20	20	20	20	20	20
	1337	CAMP0943	Putative cytochrome C	14	14	14	14	14	14
	1338	CAMP0944	Putative periplasmic protein	3	3	3	3	3	3
	1339	CAMP0945	Putative integral membrane protein	12	12	12	12	12	12
	1340	CAMP0946	Aspartate-semialdehyde dehydrogenase (K00133)	13	13	13	13	13	13
	1341	CAMP0947	Sigma-54 associated transcriptional activator (K02481)	14	14	14	14	14	14
	1342	CAMP0948	Hypothetical protein Cj1025c	9	9	9	9	9	9
	1343	CAMP0949	Putative lipoprotein (K09860)	5	5	5	5	5	5
	1344	CAMP0950	DNA gyrase subunit A (K02469)	17	17	17	17	17	17
	1345	CAMP0951	Putative purine/pyrimidine phosphoribosyltransferase (K02242)	185	185	185	185	185	185
	1346	CAMP0952	Putative liproprotein	13	13	13	13	13	13
	1347	CAMP0953	GTP-binding protein (K03596)	543	543	543	543	543	543
	1348	CAMP0954	Outer membrane component of efflux system (multidrug efflux system CmeDEF)	13	13	13	13	13	13
	1349	CAMP0955	Membrane fusion component of efflux system (mutlidrug efflux system CmeDEF)	13	13	13	13	13	13
	1350	CAMP0956	Integral membrane component of efflux system (multidrug efflux system CmeDEF) (K03296)	1370	1370	1370	1370	1370	1370
	1351	CAMP0957	Putative DnaJ-like protein (K03686)	13	13	13	13	13	13
	1352	CAMP0958	Putative arginyl-tRNA-protein transferase (K00685)	6	6	6	6	6	6
	1353	CAMP0959	Conserved hypothetical protein Cj1036c	3	3	3	3	3	3
	1354	CAMP0960	Pyruvate carboxylase A subunit (K01959)	1	1	1	1	1	1
	1355	CAMP0961	Putative cell division/peptidoglycan biosynthesis protein (K03588)	33	33	33	33	33	33
	1356	CAMP0962	Putative undecaprenyldiphospho-muramoylpentapeptide b-N-acetylglucosaminyltransferase (K02563)	14	14	14	14	14	14
	1357	CAMP0963	Putative MFS (Major Facilitator Superfamily) transport protein (K03449)	12	12	12	12	12	12
	1358	CAMP0964	Putative periplasmic ATP/GTP-binding protein	25	25	25	25	25	25
	1359	CAMP0965	Putative transcriptional regulatory protein	1	1	1	1	1	1
	1360	CAMP0966	Putative thiamine-phosphate pyrophosphorylase (K00788)	470	470	470	470	470	470
	1361	CAMP0967	Thiazole biosynthesis protein ThiH (K03150)	37	37	37	37	37	37
	1362	CAMP0968	Thiazole biosynthesis protein ThiG (K03149)	30	30	30	30	30	30
	1363	CAMP0969	Putative molybdopterin biosynthesis protein (K03148)	1	1	1	1	1	1
	1364	CAMP0970	Putative thiamine biosynthesis protein (K03154)	1	1	1	1	1	1
	1365	CAMP0971	Succinyl-diaminopimelate desuccinylase (K01439)	1	1	1	1	1	1
	1366	CAMP0972	Putative LysE family transporter protein (K06895)	1	1	1	1	1	1
	1367	CAMP0973	NAD-dependent deacetylase (K12410)	31	31	31	31	31	31
	1368	CAMP0974	Restriction modification enzyme	18	18	18	18	18	18
	1369	CAMP0975	Putative mismatch repair protein (K07456)	37	37	37	37	37	37
	1370	CAMP0976	Putative integral membrane protein	26	26	26	26	26	26
	1371	CAMP0977	UDP-N-acetylmuramate--alanine ligase (K01924)	34	34	34	34	34	34
	1372	CAMP0979	Putative carbon-nitrogen hydrolase family protein (K01501)	21	21	21	21	21	21
	1373	CAMP0980	Putative coiled-coil protein (K03602)	16	16	16	16	16	16
	1374	CAMP0981	Inosine-5'-monophosphate dehydrogenase (K00088)	26	26	26	26	26	26
	1375	CAMP0982	Glu-tRNAGln amidotransferase subunit A (K02433)	28	28	28	28	28	28
	1376	CAMP0983	Putative membrane protein	5	5	5	5	5	5
	1377	CAMP0984	Isoleucyl-tRNA synthetase (K01870)	35	35	35	35	35	35
	1378	CAMP0985	Putative CinA-like protein (K03743)	23	23	23	23	23	23
	1379	CAMP0986	Putative acetyltransferase	1	1	1	1	1	1
	1380	CAMP0987	Nitroreductase	26	26	26	26	26	26
	1381	CAMP0988	CDP-diacylglycerol--glycerol-3-phosphate 3-phosphatidyltransferase (K00995)	21	21	21	21	21	21
	1382	CAMP0989	Putative peptidase M50 family protein (K11749)	39	39	39	39	39	39
	1383	CAMP0992	Single-strand DNA binding protein (K03111)	14	14	14	14	14	14
	1384	CAMP0994	ATP-dependent protease La (K01338)	848	848	848	848	848	848
	1385	CAMP0995	Putative lipoprotein (K05807)	20	20	20	20	20	20
	1386	CAMP0996	Conserved hypothetical protein Cj1075 (K13626)	5	5	5	5	5	5
	1387	CAMP0997	Pyrroline-5-carboxylate reductase (K00286)	16	16	16	16	16	16
	1388	CAMP0998	Putative periplasmic protein	137	137	137	137	137	137
	1389	CAMP1000	Putative periplasmic protein	1	1	1	1	1	1
	1390	CAMP1001	Putative uroporphyrinogen-III synthase (K01719)	1	1	1	1	1	1
	1391	CAMP1002	Thiamin-phosphate pyrophosphorylase (K00788)	1	1	1	1	1	1
	1392	CAMP1003	Phosphomethylpyrimidine kinase (K00941)	1	1	1	1	1	1
	1393	CAMP1004	Putative nuclease (K07457)	8	8	8	8	8	8
	1394	CAMP1005	Putative ATP/GTP-binding protein (K06923)	22	22	22	22	22	22
	1395	CAMP1006	Transcription-repair coupling factor (K03723)	1223	1223	1223	1223	1223	1223
	1396	CAMP1007	Conserved hypothetical protein Cj1086c	6	6	6	6	6	6
	1397	CAMP1008	Putative peptidase	25	25	25	25	25	25
	1398	CAMP1009	Folylpolyglutamate synthase/dihydrofolate synthase (K11754)	4	4	4	4	4	4
	1399	CAMP1010	Hypothetical protein Cj1089c	610	610	610	610	610	610
	1400	CAMP1011	Putative lipoprotein	13	13	13	13	13	13
	1401	CAMP1012	Leucyl-tRNA synthetase (K01869)	10	10	10	10	10	10
	1402	CAMP1013	Protein-export membrane protein (K03074)	14	14	14	14	14	14
	1403	CAMP1014	Protein-export membrane protein (K03072)	14	14	14	14	14	14
	1404	CAMP1015	Putative preprotein translocase protein (K03210)	1	1	1	1	1	1
	1405	CAMP1016	Putative apolipoprotein N-acyltransferase (K03820)	8	8	8	8	8	8
	1406	CAMP1017	S-adenosylmethionine synthetase (K00789)	14	14	14	14	14	14
	1407	CAMP1018	Putative transmembrane transport protein (K07862)	12	12	12	12	12	12
	1408	CAMP1019	Aspartate carbamoyltransferase (K00609)	12	12	12	12	12	12
	1409	CAMP1020	Peptidase (K08602)	3	3	3	3	3	3
	1410	CAMP1021	Hypothteical protein Cj1100	1	1	1	1	1	1
	1411	CAMP1022	ATP-dependent DNA helicase (K03657)	3	3	3	3	3	3
	1412	CAMP1023	tRNA pseudouridine synthase B (K03177)	16	16	16	16	16	16
	1413	CAMP1024	Carbon storage regulator homolog (K03563)	1	1	1	1	1	1
	1414	CAMP1025	Putative 4-diphosphocytidyl-2-C-methyl-D-erythritol kinase (K00919)	1	1	1	1	1	1
	1415	CAMP1026	Small protein B homolog (K03664)	12	12	12	12	12	12
	1416	CAMP1027	Putative periplasmic thioredoxin	1	1	1	1	1	1
	1417	CAMP1028	ATP-dependent Clp protease adaptor protein (K06891)	1	1	1	1	1	1
	1418	CAMP1030	Leucyl/phenylalanyl-tRNA--protein transferase (K00684)	1	1	1	1	1	1
	1419	CAMP1032	Putative MarC family integral membrane protein (K05595)	1	1	1	1	1	1
	1420	CAMP1033	Putative SelR domain containing protein (K07305)	10	10	10	10	10	10
	1421	CAMP1034	Conserved hypothetical protein Cj1113	13	13	13	13	13	13
	1422	CAMP1035	CDP-diacylglycerol--serine O-phosphatidyltransferase (K17103)	3	3	3	3	3	3
	1423	CAMP1036	Putative phosphatidylserine decarboxylase-related protein (K01613)	3	3	3	3	3	3
	1424	CAMP1037	Membrane bound zinc metallopeptidase (K03798)	738	738	738	738	738	738
	1425	CAMP1038	Ribosomal protein L11 methyltransferase (K02687)	34	34	34	34	34	34
	1426	CAMP1039	Chemotaxis regulatory protein (K03413)	12	12	12	12	12	12
	1427	CAMP1040	Putative integral membrane protein	26	26	26	26	26	26
	1428	CAMP1041	UDP-GlcNAc C4,6 dehydratase (K15912)	110	110	110	110	110	110
	1429	CAMP1042	UDP-4-keto-6-deoxy-GlcNAc C4 aminotransferase (K15910)	58	58	58	58	58	58
	1430	CAMP1044	Acetyltransferase (K15913)	437	437	437	437	437	437
	1431	CAMP1045	Galactosyltransferase (K15915)	418	418	418	418	418	418
	1432	CAMP1046	GalNAc transferase (K15914)	22	22	22	22	22	22
	1433	CAMP1047	Oligosaccharide transferase to N-glycosylate proteins (K17251)	1011	1011	1011	1011	1011	1011
	1434	CAMP1048	GalNAc transferase (K17248)	638	638	638	638	638	638
	1435	CAMP1049	Glucosyl transferase (K17250)	22	22	22	22	22	22
[truncated: 539 more rows]

## Sheet: Table S2.wgMLST.ST21
	Table S2. Complete output of cg/wgMLST analysis
[truncated: 1,976 more rows]

[truncated: 6 more sheets: Table S2.wgMLST.seven ST8221, Table S3 , Table S4, Table S5, Table S6.wgMLST.ST8221, Table S6.wgMLST.ST8567]
